# Supplementary material for: ESOMIR: a curated database of biomarker genes and miRNAs associated with esophageal cancer
Source: Database (Oxford). 2023 Oct 10;2023:baad063. doi: 10.1093/database/baad063 (PMC10563827; doi:10.1093/database/baad063)
Supplement: baad063_Supp [file baad063_supp.zip]

Archive with 1 entries (1 files):
- suppl_data/supplementary data.xlsx
