# Supplementary material for: ESOMIR: a curated database of biomarker genes and miRNAs associated with esophageal cancer
Source: Database (Oxford). 2023 Oct 10;2023:baad063. doi: 10.1093/database/baad063 (PMC10563827; doi:10.1093/database/baad063)
Supplement: baad063_Supp [file baad063_supp.zip › suppl_data/supplementary data.xlsx]

## Sheet: Sheet1
MiRNAs	Link	Accession	Link	Target Site	Energy level	Genes	Gene ID	Link	Synonyms	Description	Map location	Links	Ensembl ID	Links	Pathway	Link
hsa-miR-183-3p	https://www.mirbase.org/cgi-bin/mature.pl?mature_acc=MIMAT0004560	MIMAT0004560	https://www.mirbase.org/cgi-bin/get_seq.pl?acc=MIMAT0004560	Exon	-19.6	ABI3BP	25890	http://biogps.org/#goto=genereport&id=25890	NESHBP TARSH	ABI family member 3 binding protein[HGNC:17265]	3q12.2	https://www.genecards.org/cgi-bin/carddisp.pl?gene=ABI3BP	ENSG00000154175	http://asia.ensembl.org/Homo_sapiens/Gene/Summary?db=core;g=ENSG00000154175	Apoptosis	https://www.kegg.jp/kegg-bin/search_pathway_text?map=hsa&keyword=Apoptosis&mode=1&viewImage=true
hsa-miR-486-3p	https://www.mirbase.org/cgi-bin/mature.pl?mature_acc=MIMAT0004762	MIMAT0004762	https://www.mirbase.org/cgi-bin/get_seq.pl?acc=MIMAT0004762	3UTR	-18.7	BCAS2	10286	http://biogps.org/#goto=genereport&id=10286	DAM1 SPF27 Snt309	BCAS2 pre mRNA processing factor[HGNC:975]	1p13.2	https://www.genecards.org/cgi-bin/carddisp.pl?gene=BCAS2	ENSG00000116752	http://asia.ensembl.org/Homo_sapiens/Gene/Summary?db=core;g=ENSG00000116752	Apoptosis	https://www.kegg.jp/kegg-bin/search_pathway_text?map=hsa&keyword=Apoptosis&mode=1&viewImage=true
hsa-miR-486-3p	https://www.mirbase.org/cgi-bin/mature.pl?mature_acc=MIMAT0004762	MIMAT0004762	https://www.mirbase.org/cgi-bin/get_seq.pl?acc=MIMAT0004762	Exon	-22.9	BCAS2	10286	http://biogps.org/#goto=genereport&id=10286	DAM1 SPF27 Snt309	BCAS2 pre mRNA processing factor[HGNC:975]	1p13.2	https://www.genecards.org/cgi-bin/carddisp.pl?gene=BCAS2	ENSG00000116752	http://asia.ensembl.org/Homo_sapiens/Gene/Summary?db=core;g=ENSG00000116752	Apoptosis	https://www.kegg.jp/kegg-bin/search_pathway_text?map=hsa&keyword=Apoptosis&mode=1&viewImage=true
hsa-miR-1470	https://www.mirbase.org/cgi-bin/mature.pl?mature_acc=MIMAT0007348	MIMAT0007348	https://www.mirbase.org/cgi-bin/get_seq.pl?acc=MIMAT0007348	5UTR	-37.9	BCL2	596	http://biogps.org/#goto=genereport&id=596	Bcl 2 PPP1R50	BCL2 apoptosis regulator[HGNC:990]	18q21.33	https://www.genecards.org/cgi-bin/carddisp.pl?gene=BCL2	ENSG00000171791	http://asia.ensembl.org/Homo_sapiens/Gene/Summary?db=core;g=ENSG00000171791	Apoptosis	https://www.kegg.jp/kegg-bin/search_pathway_text?map=hsa&keyword=Apoptosis&mode=1&viewImage=true
hsa-miR-1470	https://www.mirbase.org/cgi-bin/mature.pl?mature_acc=MIMAT0007348	MIMAT0007348	https://www.mirbase.org/cgi-bin/get_seq.pl?acc=MIMAT0007348	Exon	-31.1	BCL2	596	http://biogps.org/#goto=genereport&id=596	Bcl 2 PPP1R50	BCL2 apoptosis regulator[HGNC:990]	18q21.33	https://www.genecards.org/cgi-bin/carddisp.pl?gene=BCL2	ENSG00000171791	http://asia.ensembl.org/Homo_sapiens/Gene/Summary?db=core;g=ENSG00000171791	Apoptosis	https://www.kegg.jp/kegg-bin/search_pathway_text?map=hsa&keyword=Apoptosis&mode=1&viewImage=true
hsa-miR-125b-1-3p	https://www.mirbase.org/cgi-bin/mature.pl?mature_acc=MIMAT0004592	MIMAT0004592	https://www.mirbase.org/cgi-bin/get_seq.pl?acc=MIMAT0004592	3UTR	-23.8	BRCA1	672	http://biogps.org/#goto=genereport&id=672	BRCAI BRCC1 BROVCA1 FANCS IRIS PNCA4 PPP1R53 PSCP RNF53	BRCA1 DNA repair associated[HGNC:1100]	17q21.31	https://www.genecards.org/cgi-bin/carddisp.pl?gene=BRCA1	ENSG00000012048	http://asia.ensembl.org/Homo_sapiens/Gene/Summary?db=core;g=ENSG00000012048	Apoptosis	https://www.kegg.jp/kegg-bin/search_pathway_text?map=hsa&keyword=Apoptosis&mode=1&viewImage=true
hsa-miR-185-3p	https://www.mirbase.org/cgi-bin/mature.pl?mature_acc=MIMAT0004611	MIMAT0004611	https://www.mirbase.org/cgi-bin/get_seq.pl?acc=MIMAT0004611	3UTR	-23.3	BRCA1	672	http://biogps.org/#goto=genereport&id=672	BRCAI BRCC1 BROVCA1 FANCS IRIS PNCA4 PPP1R53 PSCP RNF53	BRCA1 DNA repair associated[HGNC:1100]	17q21.31	https://www.genecards.org/cgi-bin/carddisp.pl?gene=BRCA1	ENSG00000012048	http://asia.ensembl.org/Homo_sapiens/Gene/Summary?db=core;g=ENSG00000012048	Apoptosis	https://www.kegg.jp/kegg-bin/search_pathway_text?map=hsa&keyword=Apoptosis&mode=1&viewImage=true
hsa-miR-185-5p	https://www.mirbase.org/cgi-bin/mature.pl?mature_acc=MIMAT0000455	MIMAT0000455	https://www.mirbase.org/cgi-bin/get_seq.pl?acc=MIMAT0000455	3UTR	-21	BRCA1	672	http://biogps.org/#goto=genereport&id=672	BRCAI BRCC1 BROVCA1 FANCS IRIS PNCA4 PPP1R53 PSCP RNF53	BRCA1 DNA repair associated[HGNC:1100]	17q21.31	https://www.genecards.org/cgi-bin/carddisp.pl?gene=BRCA1	ENSG00000012048	http://asia.ensembl.org/Homo_sapiens/Gene/Summary?db=core;g=ENSG00000012048	Apoptosis	https://www.kegg.jp/kegg-bin/search_pathway_text?map=hsa&keyword=Apoptosis&mode=1&viewImage=true
hsa-miR-196a-3p	https://www.mirbase.org/cgi-bin/mature.pl?mature_acc=MIMAT0004562	MIMAT0004562	https://www.mirbase.org/cgi-bin/get_seq.pl?acc=MIMAT0004562	3UTR	-20.3	BRCA1	672	http://biogps.org/#goto=genereport&id=672	BRCAI BRCC1 BROVCA1 FANCS IRIS PNCA4 PPP1R53 PSCP RNF53	BRCA1 DNA repair associated[HGNC:1100]	17q21.31	https://www.genecards.org/cgi-bin/carddisp.pl?gene=BRCA1	ENSG00000012048	http://asia.ensembl.org/Homo_sapiens/Gene/Summary?db=core;g=ENSG00000012048	Apoptosis	https://www.kegg.jp/kegg-bin/search_pathway_text?map=hsa&keyword=Apoptosis&mode=1&viewImage=true
hsa-miR-638	https://www.mirbase.org/cgi-bin/mature.pl?mature_acc=MIMAT0003308	MIMAT0003308	https://www.mirbase.org/cgi-bin/get_seq.pl?acc=MIMAT0003308	3UTR	-32.5	BRCA1	672	http://biogps.org/#goto=genereport&id=672	BRCAI BRCC1 BROVCA1 FANCS IRIS PNCA4 PPP1R53 PSCP RNF53	BRCA1 DNA repair associated[HGNC:1100]	17q21.31	https://www.genecards.org/cgi-bin/carddisp.pl?gene=BRCA1	ENSG00000012048	http://asia.ensembl.org/Homo_sapiens/Gene/Summary?db=core;g=ENSG00000012048	Apoptosis	https://www.kegg.jp/kegg-bin/search_pathway_text?map=hsa&keyword=Apoptosis&mode=1&viewImage=true
hsa-miR-125b-1-3p	https://www.mirbase.org/cgi-bin/mature.pl?mature_acc=MIMAT0004592	MIMAT0004592	https://www.mirbase.org/cgi-bin/get_seq.pl?acc=MIMAT0004592	5UTR	-25.7	BRCA1	672	http://biogps.org/#goto=genereport&id=672	BRCAI BRCC1 BROVCA1 FANCS IRIS PNCA4 PPP1R53 PSCP RNF53	BRCA1 DNA repair associated[HGNC:1100]	17q21.31	https://www.genecards.org/cgi-bin/carddisp.pl?gene=BRCA1	ENSG00000012048	http://asia.ensembl.org/Homo_sapiens/Gene/Summary?db=core;g=ENSG00000012048	Apoptosis	https://www.kegg.jp/kegg-bin/search_pathway_text?map=hsa&keyword=Apoptosis&mode=1&viewImage=true
hsa-miR-185-5p	https://www.mirbase.org/cgi-bin/mature.pl?mature_acc=MIMAT0000455	MIMAT0000455	https://www.mirbase.org/cgi-bin/get_seq.pl?acc=MIMAT0000455	5UTR	-19.7	BRCA1	672	http://biogps.org/#goto=genereport&id=672	BRCAI BRCC1 BROVCA1 FANCS IRIS PNCA4 PPP1R53 PSCP RNF53	BRCA1 DNA repair associated[HGNC:1100]	17q21.31	https://www.genecards.org/cgi-bin/carddisp.pl?gene=BRCA1	ENSG00000012048	http://asia.ensembl.org/Homo_sapiens/Gene/Summary?db=core;g=ENSG00000012048	Apoptosis	https://www.kegg.jp/kegg-bin/search_pathway_text?map=hsa&keyword=Apoptosis&mode=1&viewImage=true
hsa-miR-125b-1-3p	https://www.mirbase.org/cgi-bin/mature.pl?mature_acc=MIMAT0004592	MIMAT0004592	https://www.mirbase.org/cgi-bin/get_seq.pl?acc=MIMAT0004592	Exon	-29.5	BRCA1	672	http://biogps.org/#goto=genereport&id=672	BRCAI BRCC1 BROVCA1 FANCS IRIS PNCA4 PPP1R53 PSCP RNF53	BRCA1 DNA repair associated[HGNC:1100]	17q21.31	https://www.genecards.org/cgi-bin/carddisp.pl?gene=BRCA1	ENSG00000012048	http://asia.ensembl.org/Homo_sapiens/Gene/Summary?db=core;g=ENSG00000012048	Apoptosis	https://www.kegg.jp/kegg-bin/search_pathway_text?map=hsa&keyword=Apoptosis&mode=1&viewImage=true
hsa-miR-185-5p	https://www.mirbase.org/cgi-bin/mature.pl?mature_acc=MIMAT0000455	MIMAT0000455	https://www.mirbase.org/cgi-bin/get_seq.pl?acc=MIMAT0000455	Exon	-21.1	BRCA1	672	http://biogps.org/#goto=genereport&id=672	BRCAI BRCC1 BROVCA1 FANCS IRIS PNCA4 PPP1R53 PSCP RNF53	BRCA1 DNA repair associated[HGNC:1100]	17q21.31	https://www.genecards.org/cgi-bin/carddisp.pl?gene=BRCA1	ENSG00000012048	http://asia.ensembl.org/Homo_sapiens/Gene/Summary?db=core;g=ENSG00000012048	Apoptosis	https://www.kegg.jp/kegg-bin/search_pathway_text?map=hsa&keyword=Apoptosis&mode=1&viewImage=true
hsa-miR-638	https://www.mirbase.org/cgi-bin/mature.pl?mature_acc=MIMAT0003308	MIMAT0003308	https://www.mirbase.org/cgi-bin/get_seq.pl?acc=MIMAT0003308	Exon	-28.5	BRCA1	672	http://biogps.org/#goto=genereport&id=672	BRCAI BRCC1 BROVCA1 FANCS IRIS PNCA4 PPP1R53 PSCP RNF53	BRCA1 DNA repair associated[HGNC:1100]	17q21.31	https://www.genecards.org/cgi-bin/carddisp.pl?gene=BRCA1	ENSG00000012048	http://asia.ensembl.org/Homo_sapiens/Gene/Summary?db=core;g=ENSG00000012048	Apoptosis	https://www.kegg.jp/kegg-bin/search_pathway_text?map=hsa&keyword=Apoptosis&mode=1&viewImage=true
hsa-miR-21-5p	https://www.mirbase.org/cgi-bin/mature.pl?mature_acc=MIMAT0000076	MIMAT0000076	https://www.mirbase.org/cgi-bin/get_seq.pl?acc=MIMAT0000076	3UTR	-17.2	CADM2	253559	http://biogps.org/#goto=genereport&id=253559	IGSF4D NECL3 Necl 3 SynCAM 2 synCAM2	cell adhesion molecule 2[HGNC:29849]	3p12.1	https://www.genecards.org/cgi-bin/carddisp.pl?gene=CADM2	ENSG00000175161	http://asia.ensembl.org/Homo_sapiens/Gene/Summary?db=core;g=ENSG00000175161	Apoptosis	https://www.kegg.jp/kegg-bin/search_pathway_text?map=hsa&keyword=Apoptosis&mode=1&viewImage=true
hsa-miR-214-3p	https://www.mirbase.org/cgi-bin/mature.pl?mature_acc=MIMAT0000271	MIMAT0000271	https://www.mirbase.org/cgi-bin/get_seq.pl?acc=MIMAT0000271	3UTR	-29.6	CDC25B	994	http://biogps.org/#goto=genereport&id=994	No data available	cell division cycle 25B[HGNC:1726]	20p13	https://www.genecards.org/cgi-bin/carddisp.pl?gene=CDC25B	ENSG00000101224	http://asia.ensembl.org/Homo_sapiens/Gene/Summary?db=core;g=ENSG00000101224	Apoptosis	https://www.kegg.jp/kegg-bin/search_pathway_text?map=hsa&keyword=Apoptosis&mode=1&viewImage=true
hsa-miR-214-3p	https://www.mirbase.org/cgi-bin/mature.pl?mature_acc=MIMAT0000271	MIMAT0000271	https://www.mirbase.org/cgi-bin/get_seq.pl?acc=MIMAT0000271	3UTR	-24.4	CELF1	10658	http://biogps.org/#goto=genereport&id=10658	BRUNOL2 CUG BP CUGBP CUGBP1 EDEN BP NAB50 NAPOR hNab50	CUGBP Elav like family member 1[HGNC:2549]	11p11.2	https://www.genecards.org/cgi-bin/carddisp.pl?gene=CELF1	ENSG00000149187	http://asia.ensembl.org/Homo_sapiens/Gene/Summary?db=core;g=ENSG00000149187	Apoptosis	https://www.kegg.jp/kegg-bin/search_pathway_text?map=hsa&keyword=Apoptosis&mode=1&viewImage=true
hsa-miR-3187-3p	https://www.mirbase.org/cgi-bin/mature.pl?mature_acc=MIMAT0015069	MIMAT0015069	https://www.mirbase.org/cgi-bin/get_seq.pl?acc=MIMAT0015069	5UTR	-34.1	CXCL1	2919	http://biogps.org/#goto=genereport&id=2919	FSP GRO1 GROa MGSA MGSA a NAP 3 SCYB1	C X C motif chemokine ligand 1[HGNC:4602]	4q13.3	https://www.genecards.org/cgi-bin/carddisp.pl?gene=CXCL1	ENSG00000163739	http://asia.ensembl.org/Homo_sapiens/Gene/Summary?db=core;g=ENSG00000163739	Apoptosis	https://www.kegg.jp/kegg-bin/search_pathway_text?map=hsa&keyword=Apoptosis%20&mode=1&viewImage=true
hsa-miR-2682-5p	https://www.mirbase.org/cgi-bin/mature.pl?mature_acc=MIMAT0013517	MIMAT0013517	https://www.mirbase.org/cgi-bin/get_seq.pl?acc=MIMAT0013517	Exon	-22.9	CXCL1	2919	http://biogps.org/#goto=genereport&id=2919	FSP GRO1 GROa MGSA MGSA a NAP 3 SCYB1	C X C motif chemokine ligand 1[HGNC:4602]	4q13.3	https://www.genecards.org/cgi-bin/carddisp.pl?gene=CXCL1	ENSG00000163739	http://asia.ensembl.org/Homo_sapiens/Gene/Summary?db=core;g=ENSG00000163739	Apoptosis	https://www.kegg.jp/kegg-bin/search_pathway_text?map=hsa&keyword=Apoptosis%20&mode=1&viewImage=true
hsa-miR-302c-5p	https://www.mirbase.org/cgi-bin/mature.pl?mature_acc=MIMAT0000716	MIMAT0000716	https://www.mirbase.org/cgi-bin/get_seq.pl?acc=MIMAT0000716	Exon	-19	CXCL1	2919	http://biogps.org/#goto=genereport&id=2919	FSP GRO1 GROa MGSA MGSA a NAP 3 SCYB1	C X C motif chemokine ligand 1[HGNC:4602]	4q13.3	https://www.genecards.org/cgi-bin/carddisp.pl?gene=CXCL1	ENSG00000163739	http://asia.ensembl.org/Homo_sapiens/Gene/Summary?db=core;g=ENSG00000163739	Apoptosis	https://www.kegg.jp/kegg-bin/search_pathway_text?map=hsa&keyword=Apoptosis%20&mode=1&viewImage=true
hsa-miR-3180-5p	https://www.mirbase.org/cgi-bin/mature.pl?mature_acc=MIMAT0015057	MIMAT0015057	https://www.mirbase.org/cgi-bin/get_seq.pl?acc=MIMAT0015057	Exon	-27.2	CXCL1	2919	http://biogps.org/#goto=genereport&id=2919	FSP GRO1 GROa MGSA MGSA a NAP 3 SCYB1	C X C motif chemokine ligand 1[HGNC:4602]	4q13.3	https://www.genecards.org/cgi-bin/carddisp.pl?gene=CXCL1	ENSG00000163739	http://asia.ensembl.org/Homo_sapiens/Gene/Summary?db=core;g=ENSG00000163739	Apoptosis	https://www.kegg.jp/kegg-bin/search_pathway_text?map=hsa&keyword=Apoptosis%20&mode=1&viewImage=true
hsa-miR-3187-3p	https://www.mirbase.org/cgi-bin/mature.pl?mature_acc=MIMAT0015069	MIMAT0015069	https://www.mirbase.org/cgi-bin/get_seq.pl?acc=MIMAT0015069	Exon	-33.3	CXCL1	2919	http://biogps.org/#goto=genereport&id=2919	FSP GRO1 GROa MGSA MGSA a NAP 3 SCYB1	C X C motif chemokine ligand 1[HGNC:4602]	4q13.3	https://www.genecards.org/cgi-bin/carddisp.pl?gene=CXCL1	ENSG00000163739	http://asia.ensembl.org/Homo_sapiens/Gene/Summary?db=core;g=ENSG00000163739	Apoptosis	https://www.kegg.jp/kegg-bin/search_pathway_text?map=hsa&keyword=Apoptosis%20&mode=1&viewImage=true
hsa-miR-3714	https://www.mirbase.org/cgi-bin/mature.pl?mature_acc=MIMAT0018165	MIMAT0018165	https://www.mirbase.org/cgi-bin/get_seq.pl?acc=MIMAT0018165	Exon	-23.2	CXCL1	2919	http://biogps.org/#goto=genereport&id=2919	FSP GRO1 GROa MGSA MGSA a NAP 3 SCYB1	C X C motif chemokine ligand 1[HGNC:4602]	4q13.3	https://www.genecards.org/cgi-bin/carddisp.pl?gene=CXCL1	ENSG00000163739	http://asia.ensembl.org/Homo_sapiens/Gene/Summary?db=core;g=ENSG00000163739	Apoptosis	https://www.kegg.jp/kegg-bin/search_pathway_text?map=hsa&keyword=Apoptosis%20&mode=1&viewImage=true
hsa-miR-449c-5p	https://www.mirbase.org/cgi-bin/mature.pl?mature_acc=MIMAT0010251	MIMAT0010251	https://www.mirbase.org/cgi-bin/get_seq.pl?acc=MIMAT0010251	Exon	-30.9	CXCL1	2919	http://biogps.org/#goto=genereport&id=2919	FSP GRO1 GROa MGSA MGSA a NAP 3 SCYB1	C X C motif chemokine ligand 1[HGNC:4602]	4q13.3	https://www.genecards.org/cgi-bin/carddisp.pl?gene=CXCL1	ENSG00000163739	http://asia.ensembl.org/Homo_sapiens/Gene/Summary?db=core;g=ENSG00000163739	Apoptosis	https://www.kegg.jp/kegg-bin/search_pathway_text?map=hsa&keyword=Apoptosis%20&mode=1&viewImage=true
hsa-miR-935	https://www.mirbase.org/cgi-bin/mature.pl?mature_acc=MIMAT0004978	MIMAT0004978	https://www.mirbase.org/cgi-bin/get_seq.pl?acc=MIMAT0004978	Exon	-24.2	CXCL1	2919	http://biogps.org/#goto=genereport&id=2919	FSP GRO1 GROa MGSA MGSA a NAP 3 SCYB1	C X C motif chemokine ligand 1[HGNC:4602]	4q13.3	https://www.genecards.org/cgi-bin/carddisp.pl?gene=CXCL1	ENSG00000163739	http://asia.ensembl.org/Homo_sapiens/Gene/Summary?db=core;g=ENSG00000163739	Apoptosis	https://www.kegg.jp/kegg-bin/search_pathway_text?map=hsa&keyword=Apoptosis%20&mode=1&viewImage=true
hsa-miR-1266-3p	https://www.mirbase.org/cgi-bin/mature.pl?mature_acc=MIMAT0026742	MIMAT0026742	https://www.mirbase.org/cgi-bin/get_seq.pl?acc=MIMAT0026742	3UTR	-21.8	CXCL2	2920	http://biogps.org/#goto=genereport&id=2920	CINC 2a GRO2 GROb MGSA b MIP 2a MIP2 MIP2A SCYB2	C X C motif chemokine ligand 2[HGNC:4603]	4q13.3	https://www.genecards.org/cgi-bin/carddisp.pl?gene=CXCL2	ENSG00000081041	http://asia.ensembl.org/Homo_sapiens/Gene/Summary?db=core;g=ENSG00000081041	Apoptosis	https://www.kegg.jp/kegg-bin/search_pathway_text?map=hsa&keyword=Apoptosis%20&mode=1&viewImage=true
hsa-miR-302c-5p	https://www.mirbase.org/cgi-bin/mature.pl?mature_acc=MIMAT0000716	MIMAT0000716	https://www.mirbase.org/cgi-bin/get_seq.pl?acc=MIMAT0000716	3UTR	-22.2	CXCL2	2920	http://biogps.org/#goto=genereport&id=2920	CINC 2a GRO2 GROb MGSA b MIP 2a MIP2 MIP2A SCYB2	C X C motif chemokine ligand 2[HGNC:4603]	4q13.3	https://www.genecards.org/cgi-bin/carddisp.pl?gene=CXCL2	ENSG00000081041	http://asia.ensembl.org/Homo_sapiens/Gene/Summary?db=core;g=ENSG00000081041	Apoptosis	https://www.kegg.jp/kegg-bin/search_pathway_text?map=hsa&keyword=Apoptosis%20&mode=1&viewImage=true
hsa-miR-877-3p	https://www.mirbase.org/cgi-bin/mature.pl?mature_acc=MIMAT0004950	MIMAT0004950	https://www.mirbase.org/cgi-bin/get_seq.pl?acc=MIMAT0004950	3UTR	-23.5	CXCL2	2920	http://biogps.org/#goto=genereport&id=2920	CINC 2a GRO2 GROb MGSA b MIP 2a MIP2 MIP2A SCYB2	C X C motif chemokine ligand 2[HGNC:4603]	4q13.3	https://www.genecards.org/cgi-bin/carddisp.pl?gene=CXCL2	ENSG00000081041	http://asia.ensembl.org/Homo_sapiens/Gene/Summary?db=core;g=ENSG00000081041	Apoptosis	https://www.kegg.jp/kegg-bin/search_pathway_text?map=hsa&keyword=Apoptosis%20&mode=1&viewImage=true
hsa-miR-877-3p	https://www.mirbase.org/cgi-bin/mature.pl?mature_acc=MIMAT0004950	MIMAT0004950	https://www.mirbase.org/cgi-bin/get_seq.pl?acc=MIMAT0004950	3UTR	-23.5	CXCL2	2920	http://biogps.org/#goto=genereport&id=2920	CINC 2a GRO2 GROb MGSA b MIP 2a MIP2 MIP2A SCYB2	C X C motif chemokine ligand 2[HGNC:4603]	4q13.3	https://www.genecards.org/cgi-bin/carddisp.pl?gene=CXCL2	ENSG00000081041	http://asia.ensembl.org/Homo_sapiens/Gene/Summary?db=core;g=ENSG00000081041	Apoptosis	https://www.kegg.jp/kegg-bin/search_pathway_text?map=hsa&keyword=Apoptosis%20&mode=1&viewImage=true
hsa-miR-8085	https://www.mirbase.org/cgi-bin/mature.pl?mature_acc=MIMAT0031012	MIMAT0031012	https://www.mirbase.org/cgi-bin/get_seq.pl?acc=MIMAT0031012	5UTR	-22.1	CXCL2	2920	http://biogps.org/#goto=genereport&id=2920	CINC 2a GRO2 GROb MGSA b MIP 2a MIP2 MIP2A SCYB2	C X C motif chemokine ligand 2[HGNC:4603]	4q13.3	https://www.genecards.org/cgi-bin/carddisp.pl?gene=CXCL2	ENSG00000081041	http://asia.ensembl.org/Homo_sapiens/Gene/Summary?db=core;g=ENSG00000081041	Apoptosis	https://www.kegg.jp/kegg-bin/search_pathway_text?map=hsa&keyword=Apoptosis%20&mode=1&viewImage=true
hsa-miR-12126	https://www.mirbase.org/cgi-bin/mature.pl?mature_acc=MIMAT0049020	MIMAT0049020	https://www.mirbase.org/cgi-bin/get_seq.pl?acc=MIMAT0049020	Exon	-21.5	CXCL2	2920	http://biogps.org/#goto=genereport&id=2920	CINC 2a GRO2 GROb MGSA b MIP 2a MIP2 MIP2A SCYB2	C X C motif chemokine ligand 2[HGNC:4603]	4q13.3	https://www.genecards.org/cgi-bin/carddisp.pl?gene=CXCL2	ENSG00000081041	http://asia.ensembl.org/Homo_sapiens/Gene/Summary?db=core;g=ENSG00000081041	Apoptosis	https://www.kegg.jp/kegg-bin/search_pathway_text?map=hsa&keyword=Apoptosis%20&mode=1&viewImage=true
hsa-let-7c-3p	https://www.mirbase.org/cgi-bin/mature.pl?mature_acc=MIMAT0026472	MIMAT0026472	https://www.mirbase.org/cgi-bin/get_seq.pl?acc=MIMAT0026472	3UTR	-18.6	CXCL3	2921	http://biogps.org/#goto=genereport&id=2921	CINC 2b GRO3 GROg MIP 2b MIP2B SCYB3	C X C motif chemokine ligand 3[HGNC:4604]	4q13.3	https://www.genecards.org/cgi-bin/carddisp.pl?gene=CXCL3	ENSG00000163734	http://asia.ensembl.org/Homo_sapiens/Gene/Summary?db=core;g=ENSG00000163734	Apoptosis	https://www.kegg.jp/kegg-bin/search_pathway_text?map=hsa&keyword=Apoptosis%20&mode=1&viewImage=true
hsa-miR-2117	https://www.mirbase.org/cgi-bin/mature.pl?mature_acc=MIMAT0011162	MIMAT0011162	https://www.mirbase.org/cgi-bin/get_seq.pl?acc=MIMAT0011162	3UTR	-21	CXCL3	2921	http://biogps.org/#goto=genereport&id=2921	CINC 2b GRO3 GROg MIP 2b MIP2B SCYB3	C X C motif chemokine ligand 3[HGNC:4604]	4q13.3	https://www.genecards.org/cgi-bin/carddisp.pl?gene=CXCL3	ENSG00000163734	http://asia.ensembl.org/Homo_sapiens/Gene/Summary?db=core;g=ENSG00000163734	Apoptosis	https://www.kegg.jp/kegg-bin/search_pathway_text?map=hsa&keyword=Apoptosis%20&mode=1&viewImage=true
hsa-miR-339-5p	https://www.mirbase.org/cgi-bin/mature.pl?mature_acc=MIMAT0000764	MIMAT0000764	https://www.mirbase.org/cgi-bin/get_seq.pl?acc=MIMAT0000764	3UTR	-31.2	CXCL3	2921	http://biogps.org/#goto=genereport&id=2921	CINC 2b GRO3 GROg MIP 2b MIP2B SCYB3	C X C motif chemokine ligand 3[HGNC:4604]	4q13.3	https://www.genecards.org/cgi-bin/carddisp.pl?gene=CXCL3	ENSG00000163734	http://asia.ensembl.org/Homo_sapiens/Gene/Summary?db=core;g=ENSG00000163734	Apoptosis	https://www.kegg.jp/kegg-bin/search_pathway_text?map=hsa&keyword=Apoptosis%20&mode=1&viewImage=true
hsa-miR-4655-3p	https://www.mirbase.org/cgi-bin/mature.pl?mature_acc=MIMAT0019722	MIMAT0019722	https://www.mirbase.org/cgi-bin/get_seq.pl?acc=MIMAT0019722	3UTR	-23.6	CXCL3	2921	http://biogps.org/#goto=genereport&id=2921	CINC 2b GRO3 GROg MIP 2b MIP2B SCYB3	C X C motif chemokine ligand 3[HGNC:4604]	4q13.3	https://www.genecards.org/cgi-bin/carddisp.pl?gene=CXCL3	ENSG00000163734	http://asia.ensembl.org/Homo_sapiens/Gene/Summary?db=core;g=ENSG00000163734	Apoptosis	https://www.kegg.jp/kegg-bin/search_pathway_text?map=hsa&keyword=Apoptosis%20&mode=1&viewImage=true
hsa-miR-6809-3p	https://www.mirbase.org/cgi-bin/mature.pl?mature_acc=MIMAT0027519	MIMAT0027519	https://www.mirbase.org/cgi-bin/get_seq.pl?acc=MIMAT0027519	3UTR	-22.9	CXCL3	2921	http://biogps.org/#goto=genereport&id=2921	CINC 2b GRO3 GROg MIP 2b MIP2B SCYB3	C X C motif chemokine ligand 3[HGNC:4604]	4q13.3	https://www.genecards.org/cgi-bin/carddisp.pl?gene=CXCL3	ENSG00000163734	http://asia.ensembl.org/Homo_sapiens/Gene/Summary?db=core;g=ENSG00000163734	Apoptosis	https://www.kegg.jp/kegg-bin/search_pathway_text?map=hsa&keyword=Apoptosis%20&mode=1&viewImage=true
hsa-miR-6809-3p	https://www.mirbase.org/cgi-bin/mature.pl?mature_acc=MIMAT0027519	MIMAT0027519	https://www.mirbase.org/cgi-bin/get_seq.pl?acc=MIMAT0027519	3UTR	-22.9	CXCL3	2921	http://biogps.org/#goto=genereport&id=2921	CINC 2b GRO3 GROg MIP 2b MIP2B SCYB3	C X C motif chemokine ligand 3[HGNC:4604]	4q13.3	https://www.genecards.org/cgi-bin/carddisp.pl?gene=CXCL3	ENSG00000163734	http://asia.ensembl.org/Homo_sapiens/Gene/Summary?db=core;g=ENSG00000163734	Apoptosis	https://www.kegg.jp/kegg-bin/search_pathway_text?map=hsa&keyword=Apoptosis%20&mode=1&viewImage=true
hsa-miR-6809-3p	https://www.mirbase.org/cgi-bin/mature.pl?mature_acc=MIMAT0027519	MIMAT0027519	https://www.mirbase.org/cgi-bin/get_seq.pl?acc=MIMAT0027519	3UTR	-19.9	CXCL3	2921	http://biogps.org/#goto=genereport&id=2921	CINC 2b GRO3 GROg MIP 2b MIP2B SCYB3	C X C motif chemokine ligand 3[HGNC:4604]	4q13.3	https://www.genecards.org/cgi-bin/carddisp.pl?gene=CXCL3	ENSG00000163734	http://asia.ensembl.org/Homo_sapiens/Gene/Summary?db=core;g=ENSG00000163734	Apoptosis	https://www.kegg.jp/kegg-bin/search_pathway_text?map=hsa&keyword=Apoptosis%20&mode=1&viewImage=true
hsa-miR-1205	https://www.mirbase.org/cgi-bin/mature.pl?mature_acc=MIMAT0005869	MIMAT0005869	https://www.mirbase.org/cgi-bin/get_seq.pl?acc=MIMAT0005869	Exon	-19.8	CXCL3	2921	http://biogps.org/#goto=genereport&id=2921	CINC 2b GRO3 GROg MIP 2b MIP2B SCYB3	C X C motif chemokine ligand 3[HGNC:4604]	4q13.3	https://www.genecards.org/cgi-bin/carddisp.pl?gene=CXCL3	ENSG00000163734	http://asia.ensembl.org/Homo_sapiens/Gene/Summary?db=core;g=ENSG00000163734	Apoptosis	https://www.kegg.jp/kegg-bin/search_pathway_text?map=hsa&keyword=Apoptosis%20&mode=1&viewImage=true
hsa-miR-3158-5p	https://www.mirbase.org/cgi-bin/mature.pl?mature_acc=MIMAT0019211	MIMAT0019211	https://www.mirbase.org/cgi-bin/get_seq.pl?acc=MIMAT0019211	Exon	-18	CXCL3	2921	http://biogps.org/#goto=genereport&id=2921	CINC 2b GRO3 GROg MIP 2b MIP2B SCYB3	C X C motif chemokine ligand 3[HGNC:4604]	4q13.3	https://www.genecards.org/cgi-bin/carddisp.pl?gene=CXCL3	ENSG00000163734	http://asia.ensembl.org/Homo_sapiens/Gene/Summary?db=core;g=ENSG00000163734	Apoptosis	https://www.kegg.jp/kegg-bin/search_pathway_text?map=hsa&keyword=Apoptosis%20&mode=1&viewImage=true
hsa-miR-4327	https://www.mirbase.org/cgi-bin/mature.pl?mature_acc=MIMAT0016889	MIMAT0016889	https://www.mirbase.org/cgi-bin/get_seq.pl?acc=MIMAT0016889	Exon	-22.7	CXCL3	2921	http://biogps.org/#goto=genereport&id=2921	CINC 2b GRO3 GROg MIP 2b MIP2B SCYB3	C X C motif chemokine ligand 3[HGNC:4604]	4q13.3	https://www.genecards.org/cgi-bin/carddisp.pl?gene=CXCL3	ENSG00000163734	http://asia.ensembl.org/Homo_sapiens/Gene/Summary?db=core;g=ENSG00000163734	Apoptosis	https://www.kegg.jp/kegg-bin/search_pathway_text?map=hsa&keyword=Apoptosis%20&mode=1&viewImage=true
hsa-miR-2467-3p	https://www.mirbase.org/cgi-bin/mature.pl?mature_acc=MIMAT0019953	MIMAT0019953	https://www.mirbase.org/cgi-bin/get_seq.pl?acc=MIMAT0019953	3UTR	-26.8	CYP1A1	1543	http://biogps.org/#goto=genereport&id=1543	AHH AHRR CP11 CYP1 CYPIA1 P1 450 P450 C P450DX	cytochrome P450 family 1 subfamily A member 1[HGNC:2595]	15q24.1	https://www.genecards.org/cgi-bin/carddisp.pl?gene=CYP1A1	ENSG00000140465	http://asia.ensembl.org/Homo_sapiens/Gene/Summary?db=core;g=ENSG00000140465	Apoptosis	https://www.kegg.jp/kegg-bin/search_pathway_text?map=hsa&keyword=Apoptosis%20&mode=1&viewImage=true
hsa-miR-3191-5p	https://www.mirbase.org/cgi-bin/mature.pl?mature_acc=MIMAT0022732	MIMAT0022732	https://www.mirbase.org/cgi-bin/get_seq.pl?acc=MIMAT0022732	3UTR	-21.2	CYP1A1	1543	http://biogps.org/#goto=genereport&id=1543	AHH AHRR CP11 CYP1 CYPIA1 P1 450 P450 C P450DX	cytochrome P450 family 1 subfamily A member 1[HGNC:2595]	15q24.1	https://www.genecards.org/cgi-bin/carddisp.pl?gene=CYP1A1	ENSG00000140465	http://asia.ensembl.org/Homo_sapiens/Gene/Summary?db=core;g=ENSG00000140465	Apoptosis	https://www.kegg.jp/kegg-bin/search_pathway_text?map=hsa&keyword=Apoptosis%20&mode=1&viewImage=true
hsa-miR-3934-3p	https://www.mirbase.org/cgi-bin/mature.pl?mature_acc=MIMAT0022975	MIMAT0022975	https://www.mirbase.org/cgi-bin/get_seq.pl?acc=MIMAT0022975	3UTR	-25.4	CYP1A1	1543	http://biogps.org/#goto=genereport&id=1543	AHH AHRR CP11 CYP1 CYPIA1 P1 450 P450 C P450DX	cytochrome P450 family 1 subfamily A member 1[HGNC:2595]	15q24.1	https://www.genecards.org/cgi-bin/carddisp.pl?gene=CYP1A1	ENSG00000140465	http://asia.ensembl.org/Homo_sapiens/Gene/Summary?db=core;g=ENSG00000140465	Apoptosis	https://www.kegg.jp/kegg-bin/search_pathway_text?map=hsa&keyword=Apoptosis%20&mode=1&viewImage=true
hsa-miR-4446-5p	https://www.mirbase.org/cgi-bin/mature.pl?mature_acc=MIMAT0019233	MIMAT0019233	https://www.mirbase.org/cgi-bin/get_seq.pl?acc=MIMAT0019233	3UTR	-21.7	CYP1A1	1543	http://biogps.org/#goto=genereport&id=1543	AHH AHRR CP11 CYP1 CYPIA1 P1 450 P450 C P450DX	cytochrome P450 family 1 subfamily A member 1[HGNC:2595]	15q24.1	https://www.genecards.org/cgi-bin/carddisp.pl?gene=CYP1A1	ENSG00000140465	http://asia.ensembl.org/Homo_sapiens/Gene/Summary?db=core;g=ENSG00000140465	Apoptosis	https://www.kegg.jp/kegg-bin/search_pathway_text?map=hsa&keyword=Apoptosis%20&mode=1&viewImage=true
hsa-miR-518c-5p	https://www.mirbase.org/cgi-bin/mature.pl?mature_acc=MIMAT0002847	MIMAT0002847	https://www.mirbase.org/cgi-bin/get_seq.pl?acc=MIMAT0002847	3UTR	-24.5	CYP1A1	1543	http://biogps.org/#goto=genereport&id=1543	AHH AHRR CP11 CYP1 CYPIA1 P1 450 P450 C P450DX	cytochrome P450 family 1 subfamily A member 1[HGNC:2595]	15q24.1	https://www.genecards.org/cgi-bin/carddisp.pl?gene=CYP1A1	ENSG00000140465	http://asia.ensembl.org/Homo_sapiens/Gene/Summary?db=core;g=ENSG00000140465	Apoptosis	https://www.kegg.jp/kegg-bin/search_pathway_text?map=hsa&keyword=Apoptosis%20&mode=1&viewImage=true
hsa-miR-518c-5p	https://www.mirbase.org/cgi-bin/mature.pl?mature_acc=MIMAT0002847	MIMAT0002847	https://www.mirbase.org/cgi-bin/get_seq.pl?acc=MIMAT0002847	3UTR	-24.5	CYP1A1	1543	http://biogps.org/#goto=genereport&id=1543	AHH AHRR CP11 CYP1 CYPIA1 P1 450 P450 C P450DX	cytochrome P450 family 1 subfamily A member 1[HGNC:2595]	15q24.1	https://www.genecards.org/cgi-bin/carddisp.pl?gene=CYP1A1	ENSG00000140465	http://asia.ensembl.org/Homo_sapiens/Gene/Summary?db=core;g=ENSG00000140465	Apoptosis	https://www.kegg.jp/kegg-bin/search_pathway_text?map=hsa&keyword=Apoptosis%20&mode=1&viewImage=true
hsa-miR-593-3p	https://www.mirbase.org/cgi-bin/mature.pl?mature_acc=MIMAT0004802	MIMAT0004802	https://www.mirbase.org/cgi-bin/get_seq.pl?acc=MIMAT0004802	3UTR	-19.2	CYP1A1	1543	http://biogps.org/#goto=genereport&id=1543	AHH AHRR CP11 CYP1 CYPIA1 P1 450 P450 C P450DX	cytochrome P450 family 1 subfamily A member 1[HGNC:2595]	15q24.1	https://www.genecards.org/cgi-bin/carddisp.pl?gene=CYP1A1	ENSG00000140465	http://asia.ensembl.org/Homo_sapiens/Gene/Summary?db=core;g=ENSG00000140465	Apoptosis	https://www.kegg.jp/kegg-bin/search_pathway_text?map=hsa&keyword=Apoptosis%20&mode=1&viewImage=true
hsa-miR-593-3p	https://www.mirbase.org/cgi-bin/mature.pl?mature_acc=MIMAT0004802	MIMAT0004802	https://www.mirbase.org/cgi-bin/get_seq.pl?acc=MIMAT0004802	3UTR	-19.2	CYP1A1	1543	http://biogps.org/#goto=genereport&id=1543	AHH AHRR CP11 CYP1 CYPIA1 P1 450 P450 C P450DX	cytochrome P450 family 1 subfamily A member 1[HGNC:2595]	15q24.1	https://www.genecards.org/cgi-bin/carddisp.pl?gene=CYP1A1	ENSG00000140465	http://asia.ensembl.org/Homo_sapiens/Gene/Summary?db=core;g=ENSG00000140465	Apoptosis	https://www.kegg.jp/kegg-bin/search_pathway_text?map=hsa&keyword=Apoptosis%20&mode=1&viewImage=true
hsa-miR-593-3p	https://www.mirbase.org/cgi-bin/mature.pl?mature_acc=MIMAT0004802	MIMAT0004802	https://www.mirbase.org/cgi-bin/get_seq.pl?acc=MIMAT0004802	3UTR	-19.2	CYP1A1	1543	http://biogps.org/#goto=genereport&id=1543	AHH AHRR CP11 CYP1 CYPIA1 P1 450 P450 C P450DX	cytochrome P450 family 1 subfamily A member 1[HGNC:2595]	15q24.1	https://www.genecards.org/cgi-bin/carddisp.pl?gene=CYP1A1	ENSG00000140465	http://asia.ensembl.org/Homo_sapiens/Gene/Summary?db=core;g=ENSG00000140465	Apoptosis	https://www.kegg.jp/kegg-bin/search_pathway_text?map=hsa&keyword=Apoptosis%20&mode=1&viewImage=true
hsa-miR-593-3p	https://www.mirbase.org/cgi-bin/mature.pl?mature_acc=MIMAT0004802	MIMAT0004802	https://www.mirbase.org/cgi-bin/get_seq.pl?acc=MIMAT0004802	3UTR	-19.2	CYP1A1	1543	http://biogps.org/#goto=genereport&id=1543	AHH AHRR CP11 CYP1 CYPIA1 P1 450 P450 C P450DX	cytochrome P450 family 1 subfamily A member 1[HGNC:2595]	15q24.1	https://www.genecards.org/cgi-bin/carddisp.pl?gene=CYP1A1	ENSG00000140465	http://asia.ensembl.org/Homo_sapiens/Gene/Summary?db=core;g=ENSG00000140465	Apoptosis	https://www.kegg.jp/kegg-bin/search_pathway_text?map=hsa&keyword=Apoptosis%20&mode=1&viewImage=true
hsa-miR-6742-3p	https://www.mirbase.org/cgi-bin/mature.pl?mature_acc=MIMAT0027386	MIMAT0027386	https://www.mirbase.org/cgi-bin/get_seq.pl?acc=MIMAT0027386	3UTR	-26.2	CYP1A1	1543	http://biogps.org/#goto=genereport&id=1543	AHH AHRR CP11 CYP1 CYPIA1 P1 450 P450 C P450DX	cytochrome P450 family 1 subfamily A member 1[HGNC:2595]	15q24.1	https://www.genecards.org/cgi-bin/carddisp.pl?gene=CYP1A1	ENSG00000140465	http://asia.ensembl.org/Homo_sapiens/Gene/Summary?db=core;g=ENSG00000140465	Apoptosis	https://www.kegg.jp/kegg-bin/search_pathway_text?map=hsa&keyword=Apoptosis%20&mode=1&viewImage=true
hsa-miR-6742-3p	https://www.mirbase.org/cgi-bin/mature.pl?mature_acc=MIMAT0027386	MIMAT0027386	https://www.mirbase.org/cgi-bin/get_seq.pl?acc=MIMAT0027386	3UTR	-26.2	CYP1A1	1543	http://biogps.org/#goto=genereport&id=1543	AHH AHRR CP11 CYP1 CYPIA1 P1 450 P450 C P450DX	cytochrome P450 family 1 subfamily A member 1[HGNC:2595]	15q24.1	https://www.genecards.org/cgi-bin/carddisp.pl?gene=CYP1A1	ENSG00000140465	http://asia.ensembl.org/Homo_sapiens/Gene/Summary?db=core;g=ENSG00000140465	Apoptosis	https://www.kegg.jp/kegg-bin/search_pathway_text?map=hsa&keyword=Apoptosis%20&mode=1&viewImage=true
hsa-miR-6742-3p	https://www.mirbase.org/cgi-bin/mature.pl?mature_acc=MIMAT0027386	MIMAT0027386	https://www.mirbase.org/cgi-bin/get_seq.pl?acc=MIMAT0027386	3UTR	-26.2	CYP1A1	1543	http://biogps.org/#goto=genereport&id=1543	AHH AHRR CP11 CYP1 CYPIA1 P1 450 P450 C P450DX	cytochrome P450 family 1 subfamily A member 1[HGNC:2595]	15q24.1	https://www.genecards.org/cgi-bin/carddisp.pl?gene=CYP1A1	ENSG00000140465	http://asia.ensembl.org/Homo_sapiens/Gene/Summary?db=core;g=ENSG00000140465	Apoptosis	https://www.kegg.jp/kegg-bin/search_pathway_text?map=hsa&keyword=Apoptosis%20&mode=1&viewImage=true
hsa-miR-6742-3p	https://www.mirbase.org/cgi-bin/mature.pl?mature_acc=MIMAT0027386	MIMAT0027386	https://www.mirbase.org/cgi-bin/get_seq.pl?acc=MIMAT0027386	3UTR	-26.2	CYP1A1	1543	http://biogps.org/#goto=genereport&id=1543	AHH AHRR CP11 CYP1 CYPIA1 P1 450 P450 C P450DX	cytochrome P450 family 1 subfamily A member 1[HGNC:2595]	15q24.1	https://www.genecards.org/cgi-bin/carddisp.pl?gene=CYP1A1	ENSG00000140465	http://asia.ensembl.org/Homo_sapiens/Gene/Summary?db=core;g=ENSG00000140465	Apoptosis	https://www.kegg.jp/kegg-bin/search_pathway_text?map=hsa&keyword=Apoptosis%20&mode=1&viewImage=true
hsa-miR-6796-3p	https://www.mirbase.org/cgi-bin/mature.pl?mature_acc=MIMAT0027493	MIMAT0027493	https://www.mirbase.org/cgi-bin/get_seq.pl?acc=MIMAT0027493	3UTR	-27.2	CYP1A1	1543	http://biogps.org/#goto=genereport&id=1543	AHH AHRR CP11 CYP1 CYPIA1 P1 450 P450 C P450DX	cytochrome P450 family 1 subfamily A member 1[HGNC:2595]	15q24.1	https://www.genecards.org/cgi-bin/carddisp.pl?gene=CYP1A1	ENSG00000140465	http://asia.ensembl.org/Homo_sapiens/Gene/Summary?db=core;g=ENSG00000140465	Apoptosis	https://www.kegg.jp/kegg-bin/search_pathway_text?map=hsa&keyword=Apoptosis%20&mode=1&viewImage=true
hsa-miR-6796-3p	https://www.mirbase.org/cgi-bin/mature.pl?mature_acc=MIMAT0027493	MIMAT0027493	https://www.mirbase.org/cgi-bin/get_seq.pl?acc=MIMAT0027493	3UTR	-27.2	CYP1A1	1543	http://biogps.org/#goto=genereport&id=1543	AHH AHRR CP11 CYP1 CYPIA1 P1 450 P450 C P450DX	cytochrome P450 family 1 subfamily A member 1[HGNC:2595]	15q24.1	https://www.genecards.org/cgi-bin/carddisp.pl?gene=CYP1A1	ENSG00000140465	http://asia.ensembl.org/Homo_sapiens/Gene/Summary?db=core;g=ENSG00000140465	Apoptosis	https://www.kegg.jp/kegg-bin/search_pathway_text?map=hsa&keyword=Apoptosis%20&mode=1&viewImage=true
hsa-miR-6796-3p	https://www.mirbase.org/cgi-bin/mature.pl?mature_acc=MIMAT0027493	MIMAT0027493	https://www.mirbase.org/cgi-bin/get_seq.pl?acc=MIMAT0027493	3UTR	-27.2	CYP1A1	1543	http://biogps.org/#goto=genereport&id=1543	AHH AHRR CP11 CYP1 CYPIA1 P1 450 P450 C P450DX	cytochrome P450 family 1 subfamily A member 1[HGNC:2595]	15q24.1	https://www.genecards.org/cgi-bin/carddisp.pl?gene=CYP1A1	ENSG00000140465	http://asia.ensembl.org/Homo_sapiens/Gene/Summary?db=core;g=ENSG00000140465	Apoptosis	https://www.kegg.jp/kegg-bin/search_pathway_text?map=hsa&keyword=Apoptosis%20&mode=1&viewImage=true
hsa-miR-6796-3p	https://www.mirbase.org/cgi-bin/mature.pl?mature_acc=MIMAT0027493	MIMAT0027493	https://www.mirbase.org/cgi-bin/get_seq.pl?acc=MIMAT0027493	3UTR	-27.2	CYP1A1	1543	http://biogps.org/#goto=genereport&id=1543	AHH AHRR CP11 CYP1 CYPIA1 P1 450 P450 C P450DX	cytochrome P450 family 1 subfamily A member 1[HGNC:2595]	15q24.1	https://www.genecards.org/cgi-bin/carddisp.pl?gene=CYP1A1	ENSG00000140465	http://asia.ensembl.org/Homo_sapiens/Gene/Summary?db=core;g=ENSG00000140465	Apoptosis	https://www.kegg.jp/kegg-bin/search_pathway_text?map=hsa&keyword=Apoptosis%20&mode=1&viewImage=true
hsa-miR-6818-3p	https://www.mirbase.org/cgi-bin/mature.pl?mature_acc=MIMAT0027537	MIMAT0027537	https://www.mirbase.org/cgi-bin/get_seq.pl?acc=MIMAT0027537	3UTR	-20.2	CYP1A1	1543	http://biogps.org/#goto=genereport&id=1543	AHH AHRR CP11 CYP1 CYPIA1 P1 450 P450 C P450DX	cytochrome P450 family 1 subfamily A member 1[HGNC:2595]	15q24.1	https://www.genecards.org/cgi-bin/carddisp.pl?gene=CYP1A1	ENSG00000140465	http://asia.ensembl.org/Homo_sapiens/Gene/Summary?db=core;g=ENSG00000140465	Apoptosis	https://www.kegg.jp/kegg-bin/search_pathway_text?map=hsa&keyword=Apoptosis%20&mode=1&viewImage=true
hsa-miR-6818-3p	https://www.mirbase.org/cgi-bin/mature.pl?mature_acc=MIMAT0027537	MIMAT0027537	https://www.mirbase.org/cgi-bin/get_seq.pl?acc=MIMAT0027537	3UTR	-20.2	CYP1A1	1543	http://biogps.org/#goto=genereport&id=1543	AHH AHRR CP11 CYP1 CYPIA1 P1 450 P450 C P450DX	cytochrome P450 family 1 subfamily A member 1[HGNC:2595]	15q24.1	https://www.genecards.org/cgi-bin/carddisp.pl?gene=CYP1A1	ENSG00000140465	http://asia.ensembl.org/Homo_sapiens/Gene/Summary?db=core;g=ENSG00000140465	Apoptosis	https://www.kegg.jp/kegg-bin/search_pathway_text?map=hsa&keyword=Apoptosis%20&mode=1&viewImage=true
hsa-miR-6818-3p	https://www.mirbase.org/cgi-bin/mature.pl?mature_acc=MIMAT0027537	MIMAT0027537	https://www.mirbase.org/cgi-bin/get_seq.pl?acc=MIMAT0027537	3UTR	-18.8	CYP1A1	1543	http://biogps.org/#goto=genereport&id=1543	AHH AHRR CP11 CYP1 CYPIA1 P1 450 P450 C P450DX	cytochrome P450 family 1 subfamily A member 1[HGNC:2595]	15q24.1	https://www.genecards.org/cgi-bin/carddisp.pl?gene=CYP1A1	ENSG00000140465	http://asia.ensembl.org/Homo_sapiens/Gene/Summary?db=core;g=ENSG00000140465	Apoptosis	https://www.kegg.jp/kegg-bin/search_pathway_text?map=hsa&keyword=Apoptosis%20&mode=1&viewImage=true
hsa-miR-6818-3p	https://www.mirbase.org/cgi-bin/mature.pl?mature_acc=MIMAT0027537	MIMAT0027537	https://www.mirbase.org/cgi-bin/get_seq.pl?acc=MIMAT0027537	3UTR	-18.8	CYP1A1	1543	http://biogps.org/#goto=genereport&id=1543	AHH AHRR CP11 CYP1 CYPIA1 P1 450 P450 C P450DX	cytochrome P450 family 1 subfamily A member 1[HGNC:2595]	15q24.1	https://www.genecards.org/cgi-bin/carddisp.pl?gene=CYP1A1	ENSG00000140465	http://asia.ensembl.org/Homo_sapiens/Gene/Summary?db=core;g=ENSG00000140465	Apoptosis	https://www.kegg.jp/kegg-bin/search_pathway_text?map=hsa&keyword=Apoptosis%20&mode=1&viewImage=true
hsa-miR-6818-3p	https://www.mirbase.org/cgi-bin/mature.pl?mature_acc=MIMAT0027537	MIMAT0027537	https://www.mirbase.org/cgi-bin/get_seq.pl?acc=MIMAT0027537	3UTR	-18.8	CYP1A1	1543	http://biogps.org/#goto=genereport&id=1543	AHH AHRR CP11 CYP1 CYPIA1 P1 450 P450 C P450DX	cytochrome P450 family 1 subfamily A member 1[HGNC:2595]	15q24.1	https://www.genecards.org/cgi-bin/carddisp.pl?gene=CYP1A1	ENSG00000140465	http://asia.ensembl.org/Homo_sapiens/Gene/Summary?db=core;g=ENSG00000140465	Apoptosis	https://www.kegg.jp/kegg-bin/search_pathway_text?map=hsa&keyword=Apoptosis%20&mode=1&viewImage=true
hsa-miR-6847-5p	https://www.mirbase.org/cgi-bin/mature.pl?mature_acc=MIMAT0027594	MIMAT0027594	https://www.mirbase.org/cgi-bin/get_seq.pl?acc=MIMAT0027594	3UTR	-23.9	CYP1A1	1543	http://biogps.org/#goto=genereport&id=1543	AHH AHRR CP11 CYP1 CYPIA1 P1 450 P450 C P450DX	cytochrome P450 family 1 subfamily A member 1[HGNC:2595]	15q24.1	https://www.genecards.org/cgi-bin/carddisp.pl?gene=CYP1A1	ENSG00000140465	http://asia.ensembl.org/Homo_sapiens/Gene/Summary?db=core;g=ENSG00000140465	Apoptosis	https://www.kegg.jp/kegg-bin/search_pathway_text?map=hsa&keyword=Apoptosis%20&mode=1&viewImage=true
hsa-miR-6847-5p	https://www.mirbase.org/cgi-bin/mature.pl?mature_acc=MIMAT0027594	MIMAT0027594	https://www.mirbase.org/cgi-bin/get_seq.pl?acc=MIMAT0027594	3UTR	-23.9	CYP1A1	1543	http://biogps.org/#goto=genereport&id=1543	AHH AHRR CP11 CYP1 CYPIA1 P1 450 P450 C P450DX	cytochrome P450 family 1 subfamily A member 1[HGNC:2595]	15q24.1	https://www.genecards.org/cgi-bin/carddisp.pl?gene=CYP1A1	ENSG00000140465	http://asia.ensembl.org/Homo_sapiens/Gene/Summary?db=core;g=ENSG00000140465	Apoptosis	https://www.kegg.jp/kegg-bin/search_pathway_text?map=hsa&keyword=Apoptosis%20&mode=1&viewImage=true
hsa-miR-6854-5p	https://www.mirbase.org/cgi-bin/mature.pl?mature_acc=MIMAT0027608	MIMAT0027608	https://www.mirbase.org/cgi-bin/get_seq.pl?acc=MIMAT0027608	3UTR	-24.7	CYP1A1	1543	http://biogps.org/#goto=genereport&id=1543	AHH AHRR CP11 CYP1 CYPIA1 P1 450 P450 C P450DX	cytochrome P450 family 1 subfamily A member 1[HGNC:2595]	15q24.1	https://www.genecards.org/cgi-bin/carddisp.pl?gene=CYP1A1	ENSG00000140465	http://asia.ensembl.org/Homo_sapiens/Gene/Summary?db=core;g=ENSG00000140465	Apoptosis	https://www.kegg.jp/kegg-bin/search_pathway_text?map=hsa&keyword=Apoptosis%20&mode=1&viewImage=true
hsa-miR-6854-5p	https://www.mirbase.org/cgi-bin/mature.pl?mature_acc=MIMAT0027608	MIMAT0027608	https://www.mirbase.org/cgi-bin/get_seq.pl?acc=MIMAT0027608	3UTR	-24.7	CYP1A1	1543	http://biogps.org/#goto=genereport&id=1543	AHH AHRR CP11 CYP1 CYPIA1 P1 450 P450 C P450DX	cytochrome P450 family 1 subfamily A member 1[HGNC:2595]	15q24.1	https://www.genecards.org/cgi-bin/carddisp.pl?gene=CYP1A1	ENSG00000140465	http://asia.ensembl.org/Homo_sapiens/Gene/Summary?db=core;g=ENSG00000140465	Apoptosis	https://www.kegg.jp/kegg-bin/search_pathway_text?map=hsa&keyword=Apoptosis%20&mode=1&viewImage=true
hsa-miR-6854-5p	https://www.mirbase.org/cgi-bin/mature.pl?mature_acc=MIMAT0027608	MIMAT0027608	https://www.mirbase.org/cgi-bin/get_seq.pl?acc=MIMAT0027608	3UTR	-24.7	CYP1A1	1543	http://biogps.org/#goto=genereport&id=1543	AHH AHRR CP11 CYP1 CYPIA1 P1 450 P450 C P450DX	cytochrome P450 family 1 subfamily A member 1[HGNC:2595]	15q24.1	https://www.genecards.org/cgi-bin/carddisp.pl?gene=CYP1A1	ENSG00000140465	http://asia.ensembl.org/Homo_sapiens/Gene/Summary?db=core;g=ENSG00000140465	Apoptosis	https://www.kegg.jp/kegg-bin/search_pathway_text?map=hsa&keyword=Apoptosis%20&mode=1&viewImage=true
hsa-miR-6854-5p	https://www.mirbase.org/cgi-bin/mature.pl?mature_acc=MIMAT0027608	MIMAT0027608	https://www.mirbase.org/cgi-bin/get_seq.pl?acc=MIMAT0027608	3UTR	-24.7	CYP1A1	1543	http://biogps.org/#goto=genereport&id=1543	AHH AHRR CP11 CYP1 CYPIA1 P1 450 P450 C P450DX	cytochrome P450 family 1 subfamily A member 1[HGNC:2595]	15q24.1	https://www.genecards.org/cgi-bin/carddisp.pl?gene=CYP1A1	ENSG00000140465	http://asia.ensembl.org/Homo_sapiens/Gene/Summary?db=core;g=ENSG00000140465	Apoptosis	https://www.kegg.jp/kegg-bin/search_pathway_text?map=hsa&keyword=Apoptosis%20&mode=1&viewImage=true
hsa-miR-3116	https://www.mirbase.org/cgi-bin/mature.pl?mature_acc=MIMAT0014978	MIMAT0014978	https://www.mirbase.org/cgi-bin/get_seq.pl?acc=MIMAT0014978	5UTR	-21.5	CYP1A1	1543	http://biogps.org/#goto=genereport&id=1543	AHH AHRR CP11 CYP1 CYPIA1 P1 450 P450 C P450DX	cytochrome P450 family 1 subfamily A member 1[HGNC:2595]	15q24.1	https://www.genecards.org/cgi-bin/carddisp.pl?gene=CYP1A1	ENSG00000140465	http://asia.ensembl.org/Homo_sapiens/Gene/Summary?db=core;g=ENSG00000140465	Apoptosis	https://www.kegg.jp/kegg-bin/search_pathway_text?map=hsa&keyword=Apoptosis%20&mode=1&viewImage=true
hsa-miR-6854-5p	https://www.mirbase.org/cgi-bin/mature.pl?mature_acc=MIMAT0027608	MIMAT0027608	https://www.mirbase.org/cgi-bin/get_seq.pl?acc=MIMAT0027608	5UTR	-21.1	CYP1A1	1543	http://biogps.org/#goto=genereport&id=1543	AHH AHRR CP11 CYP1 CYPIA1 P1 450 P450 C P450DX	cytochrome P450 family 1 subfamily A member 1[HGNC:2595]	15q24.1	https://www.genecards.org/cgi-bin/carddisp.pl?gene=CYP1A1	ENSG00000140465	http://asia.ensembl.org/Homo_sapiens/Gene/Summary?db=core;g=ENSG00000140465	Apoptosis	https://www.kegg.jp/kegg-bin/search_pathway_text?map=hsa&keyword=Apoptosis%20&mode=1&viewImage=true
hsa-miR-1231	https://www.mirbase.org/cgi-bin/mature.pl?mature_acc=MIMAT0005586	MIMAT0005586	https://www.mirbase.org/cgi-bin/get_seq.pl?acc=MIMAT0005586	Exon	-26.9	CYP1A1	1543	http://biogps.org/#goto=genereport&id=1543	AHH AHRR CP11 CYP1 CYPIA1 P1 450 P450 C P450DX	cytochrome P450 family 1 subfamily A member 1[HGNC:2595]	15q24.1	https://www.genecards.org/cgi-bin/carddisp.pl?gene=CYP1A1	ENSG00000140465	http://asia.ensembl.org/Homo_sapiens/Gene/Summary?db=core;g=ENSG00000140465	Apoptosis	https://www.kegg.jp/kegg-bin/search_pathway_text?map=hsa&keyword=Apoptosis%20&mode=1&viewImage=true
hsa-miR-1291	https://www.mirbase.org/cgi-bin/mature.pl?mature_acc=MIMAT0005881	MIMAT0005881	https://www.mirbase.org/cgi-bin/get_seq.pl?acc=MIMAT0005881	Exon	-28.1	CYP1A1	1543	http://biogps.org/#goto=genereport&id=1543	AHH AHRR CP11 CYP1 CYPIA1 P1 450 P450 C P450DX	cytochrome P450 family 1 subfamily A member 1[HGNC:2595]	15q24.1	https://www.genecards.org/cgi-bin/carddisp.pl?gene=CYP1A1	ENSG00000140465	http://asia.ensembl.org/Homo_sapiens/Gene/Summary?db=core;g=ENSG00000140465	Apoptosis	https://www.kegg.jp/kegg-bin/search_pathway_text?map=hsa&keyword=Apoptosis%20&mode=1&viewImage=true
hsa-miR-2116-5p	https://www.mirbase.org/cgi-bin/mature.pl?mature_acc=MIMAT0011160	MIMAT0011160	https://www.mirbase.org/cgi-bin/get_seq.pl?acc=MIMAT0011160	Exon	-20.8	CYP1A1	1543	http://biogps.org/#goto=genereport&id=1543	AHH AHRR CP11 CYP1 CYPIA1 P1 450 P450 C P450DX	cytochrome P450 family 1 subfamily A member 1[HGNC:2595]	15q24.1	https://www.genecards.org/cgi-bin/carddisp.pl?gene=CYP1A1	ENSG00000140465	http://asia.ensembl.org/Homo_sapiens/Gene/Summary?db=core;g=ENSG00000140465	Apoptosis	https://www.kegg.jp/kegg-bin/search_pathway_text?map=hsa&keyword=Apoptosis%20&mode=1&viewImage=true
hsa-miR-2467-3p	https://www.mirbase.org/cgi-bin/mature.pl?mature_acc=MIMAT0019953	MIMAT0019953	https://www.mirbase.org/cgi-bin/get_seq.pl?acc=MIMAT0019953	Exon	-27.7	CYP1A1	1543	http://biogps.org/#goto=genereport&id=1543	AHH AHRR CP11 CYP1 CYPIA1 P1 450 P450 C P450DX	cytochrome P450 family 1 subfamily A member 1[HGNC:2595]	15q24.1	https://www.genecards.org/cgi-bin/carddisp.pl?gene=CYP1A1	ENSG00000140465	http://asia.ensembl.org/Homo_sapiens/Gene/Summary?db=core;g=ENSG00000140465	Apoptosis	https://www.kegg.jp/kegg-bin/search_pathway_text?map=hsa&keyword=Apoptosis%20&mode=1&viewImage=true
hsa-miR-296-3p	https://www.mirbase.org/cgi-bin/mature.pl?mature_acc=MIMAT0004679	MIMAT0004679	https://www.mirbase.org/cgi-bin/get_seq.pl?acc=MIMAT0004679	Exon	-31.7	CYP1A1	1543	http://biogps.org/#goto=genereport&id=1543	AHH AHRR CP11 CYP1 CYPIA1 P1 450 P450 C P450DX	cytochrome P450 family 1 subfamily A member 1[HGNC:2595]	15q24.1	https://www.genecards.org/cgi-bin/carddisp.pl?gene=CYP1A1	ENSG00000140465	http://asia.ensembl.org/Homo_sapiens/Gene/Summary?db=core;g=ENSG00000140465	Apoptosis	https://www.kegg.jp/kegg-bin/search_pathway_text?map=hsa&keyword=Apoptosis%20&mode=1&viewImage=true
hsa-miR-3120-5p	https://www.mirbase.org/cgi-bin/mature.pl?mature_acc=MIMAT0019198	MIMAT0019198	https://www.mirbase.org/cgi-bin/get_seq.pl?acc=MIMAT0019198	Exon	-23.5	CYP1A1	1543	http://biogps.org/#goto=genereport&id=1543	AHH AHRR CP11 CYP1 CYPIA1 P1 450 P450 C P450DX	cytochrome P450 family 1 subfamily A member 1[HGNC:2595]	15q24.1	https://www.genecards.org/cgi-bin/carddisp.pl?gene=CYP1A1	ENSG00000140465	http://asia.ensembl.org/Homo_sapiens/Gene/Summary?db=core;g=ENSG00000140465	Apoptosis	https://www.kegg.jp/kegg-bin/search_pathway_text?map=hsa&keyword=Apoptosis%20&mode=1&viewImage=true
hsa-miR-3154	https://www.mirbase.org/cgi-bin/mature.pl?mature_acc=MIMAT0015028	MIMAT0015028	https://www.mirbase.org/cgi-bin/get_seq.pl?acc=MIMAT0015028	Exon	-24.3	CYP1A1	1543	http://biogps.org/#goto=genereport&id=1543	AHH AHRR CP11 CYP1 CYPIA1 P1 450 P450 C P450DX	cytochrome P450 family 1 subfamily A member 1[HGNC:2595]	15q24.1	https://www.genecards.org/cgi-bin/carddisp.pl?gene=CYP1A1	ENSG00000140465	http://asia.ensembl.org/Homo_sapiens/Gene/Summary?db=core;g=ENSG00000140465	Apoptosis	https://www.kegg.jp/kegg-bin/search_pathway_text?map=hsa&keyword=Apoptosis%20&mode=1&viewImage=true
hsa-miR-3177-5p	https://www.mirbase.org/cgi-bin/mature.pl?mature_acc=MIMAT0019215	MIMAT0019215	https://www.mirbase.org/cgi-bin/get_seq.pl?acc=MIMAT0019215	Exon	-22.1	CYP1A1	1543	http://biogps.org/#goto=genereport&id=1543	AHH AHRR CP11 CYP1 CYPIA1 P1 450 P450 C P450DX	cytochrome P450 family 1 subfamily A member 1[HGNC:2595]	15q24.1	https://www.genecards.org/cgi-bin/carddisp.pl?gene=CYP1A1	ENSG00000140465	http://asia.ensembl.org/Homo_sapiens/Gene/Summary?db=core;g=ENSG00000140465	Apoptosis	https://www.kegg.jp/kegg-bin/search_pathway_text?map=hsa&keyword=Apoptosis%20&mode=1&viewImage=true
hsa-miR-3191-5p	https://www.mirbase.org/cgi-bin/mature.pl?mature_acc=MIMAT0022732	MIMAT0022732	https://www.mirbase.org/cgi-bin/get_seq.pl?acc=MIMAT0022732	Exon	-25.3	CYP1A1	1543	http://biogps.org/#goto=genereport&id=1543	AHH AHRR CP11 CYP1 CYPIA1 P1 450 P450 C P450DX	cytochrome P450 family 1 subfamily A member 1[HGNC:2595]	15q24.1	https://www.genecards.org/cgi-bin/carddisp.pl?gene=CYP1A1	ENSG00000140465	http://asia.ensembl.org/Homo_sapiens/Gene/Summary?db=core;g=ENSG00000140465	Apoptosis	https://www.kegg.jp/kegg-bin/search_pathway_text?map=hsa&keyword=Apoptosis%20&mode=1&viewImage=true
hsa-miR-3529-5p	https://www.mirbase.org/cgi-bin/mature.pl?mature_acc=MIMAT0019828	MIMAT0019828	https://www.mirbase.org/cgi-bin/get_seq.pl?acc=MIMAT0019828	Exon	-25.5	CYP1A1	1543	http://biogps.org/#goto=genereport&id=1543	AHH AHRR CP11 CYP1 CYPIA1 P1 450 P450 C P450DX	cytochrome P450 family 1 subfamily A member 1[HGNC:2595]	15q24.1	https://www.genecards.org/cgi-bin/carddisp.pl?gene=CYP1A1	ENSG00000140465	http://asia.ensembl.org/Homo_sapiens/Gene/Summary?db=core;g=ENSG00000140465	Apoptosis	https://www.kegg.jp/kegg-bin/search_pathway_text?map=hsa&keyword=Apoptosis%20&mode=1&viewImage=true
hsa-miR-3934-3p	https://www.mirbase.org/cgi-bin/mature.pl?mature_acc=MIMAT0022975	MIMAT0022975	https://www.mirbase.org/cgi-bin/get_seq.pl?acc=MIMAT0022975	Exon	-24.3	CYP1A1	1543	http://biogps.org/#goto=genereport&id=1543	AHH AHRR CP11 CYP1 CYPIA1 P1 450 P450 C P450DX	cytochrome P450 family 1 subfamily A member 1[HGNC:2595]	15q24.1	https://www.genecards.org/cgi-bin/carddisp.pl?gene=CYP1A1	ENSG00000140465	http://asia.ensembl.org/Homo_sapiens/Gene/Summary?db=core;g=ENSG00000140465	Apoptosis	https://www.kegg.jp/kegg-bin/search_pathway_text?map=hsa&keyword=Apoptosis%20&mode=1&viewImage=true
hsa-miR-429	https://www.mirbase.org/cgi-bin/mature.pl?mature_acc=MIMAT0001536	MIMAT0001536	https://www.mirbase.org/cgi-bin/get_seq.pl?acc=MIMAT0001536	Exon	-17.3	CYP1A1	1543	http://biogps.org/#goto=genereport&id=1543	AHH AHRR CP11 CYP1 CYPIA1 P1 450 P450 C P450DX	cytochrome P450 family 1 subfamily A member 1[HGNC:2595]	15q24.1	https://www.genecards.org/cgi-bin/carddisp.pl?gene=CYP1A1	ENSG00000140465	http://asia.ensembl.org/Homo_sapiens/Gene/Summary?db=core;g=ENSG00000140465	Apoptosis	https://www.kegg.jp/kegg-bin/search_pathway_text?map=hsa&keyword=Apoptosis%20&mode=1&viewImage=true
hsa-miR-4294	https://www.mirbase.org/cgi-bin/mature.pl?mature_acc=MIMAT0016849	MIMAT0016849	https://www.mirbase.org/cgi-bin/get_seq.pl?acc=MIMAT0016849	Exon	-24.8	CYP1A1	1543	http://biogps.org/#goto=genereport&id=1543	AHH AHRR CP11 CYP1 CYPIA1 P1 450 P450 C P450DX	cytochrome P450 family 1 subfamily A member 1[HGNC:2595]	15q24.1	https://www.genecards.org/cgi-bin/carddisp.pl?gene=CYP1A1	ENSG00000140465	http://asia.ensembl.org/Homo_sapiens/Gene/Summary?db=core;g=ENSG00000140465	Apoptosis	https://www.kegg.jp/kegg-bin/search_pathway_text?map=hsa&keyword=Apoptosis%20&mode=1&viewImage=true
hsa-miR-4446-5p	https://www.mirbase.org/cgi-bin/mature.pl?mature_acc=MIMAT0019233	MIMAT0019233	https://www.mirbase.org/cgi-bin/get_seq.pl?acc=MIMAT0019233	Exon	-23.5	CYP1A1	1543	http://biogps.org/#goto=genereport&id=1543	AHH AHRR CP11 CYP1 CYPIA1 P1 450 P450 C P450DX	cytochrome P450 family 1 subfamily A member 1[HGNC:2595]	15q24.1	https://www.genecards.org/cgi-bin/carddisp.pl?gene=CYP1A1	ENSG00000140465	http://asia.ensembl.org/Homo_sapiens/Gene/Summary?db=core;g=ENSG00000140465	Apoptosis	https://www.kegg.jp/kegg-bin/search_pathway_text?map=hsa&keyword=Apoptosis%20&mode=1&viewImage=true
hsa-miR-4677-5p	https://www.mirbase.org/cgi-bin/mature.pl?mature_acc=MIMAT0019760	MIMAT0019760	https://www.mirbase.org/cgi-bin/get_seq.pl?acc=MIMAT0019760	Exon	-18.3	CYP1A1	1543	http://biogps.org/#goto=genereport&id=1543	AHH AHRR CP11 CYP1 CYPIA1 P1 450 P450 C P450DX	cytochrome P450 family 1 subfamily A member 1[HGNC:2595]	15q24.1	https://www.genecards.org/cgi-bin/carddisp.pl?gene=CYP1A1	ENSG00000140465	http://asia.ensembl.org/Homo_sapiens/Gene/Summary?db=core;g=ENSG00000140465	Apoptosis	https://www.kegg.jp/kegg-bin/search_pathway_text?map=hsa&keyword=Apoptosis%20&mode=1&viewImage=true
hsa-miR-4786-5p	https://www.mirbase.org/cgi-bin/mature.pl?mature_acc=MIMAT0019954	MIMAT0019954	https://www.mirbase.org/cgi-bin/get_seq.pl?acc=MIMAT0019954	Exon	-22.4	CYP1A1	1543	http://biogps.org/#goto=genereport&id=1543	AHH AHRR CP11 CYP1 CYPIA1 P1 450 P450 C P450DX	cytochrome P450 family 1 subfamily A member 1[HGNC:2595]	15q24.1	https://www.genecards.org/cgi-bin/carddisp.pl?gene=CYP1A1	ENSG00000140465	http://asia.ensembl.org/Homo_sapiens/Gene/Summary?db=core;g=ENSG00000140465	Apoptosis	https://www.kegg.jp/kegg-bin/search_pathway_text?map=hsa&keyword=Apoptosis%20&mode=1&viewImage=true
hsa-miR-4789-3p	https://www.mirbase.org/cgi-bin/mature.pl?mature_acc=MIMAT0019960	MIMAT0019960	https://www.mirbase.org/cgi-bin/get_seq.pl?acc=MIMAT0019960	Exon	-18.3	CYP1A1	1543	http://biogps.org/#goto=genereport&id=1543	AHH AHRR CP11 CYP1 CYPIA1 P1 450 P450 C P450DX	cytochrome P450 family 1 subfamily A member 1[HGNC:2595]	15q24.1	https://www.genecards.org/cgi-bin/carddisp.pl?gene=CYP1A1	ENSG00000140465	http://asia.ensembl.org/Homo_sapiens/Gene/Summary?db=core;g=ENSG00000140465	Apoptosis	https://www.kegg.jp/kegg-bin/search_pathway_text?map=hsa&keyword=Apoptosis%20&mode=1&viewImage=true
hsa-miR-593-3p	https://www.mirbase.org/cgi-bin/mature.pl?mature_acc=MIMAT0004802	MIMAT0004802	https://www.mirbase.org/cgi-bin/get_seq.pl?acc=MIMAT0004802	Exon	-21.8	CYP1A1	1543	http://biogps.org/#goto=genereport&id=1543	AHH AHRR CP11 CYP1 CYPIA1 P1 450 P450 C P450DX	cytochrome P450 family 1 subfamily A member 1[HGNC:2595]	15q24.1	https://www.genecards.org/cgi-bin/carddisp.pl?gene=CYP1A1	ENSG00000140465	http://asia.ensembl.org/Homo_sapiens/Gene/Summary?db=core;g=ENSG00000140465	Apoptosis	https://www.kegg.jp/kegg-bin/search_pathway_text?map=hsa&keyword=Apoptosis%20&mode=1&viewImage=true
hsa-miR-632	https://www.mirbase.org/cgi-bin/mature.pl?mature_acc=MIMAT0003302	MIMAT0003302	https://www.mirbase.org/cgi-bin/get_seq.pl?acc=MIMAT0003302	Exon	-25.4	CYP1A1	1543	http://biogps.org/#goto=genereport&id=1543	AHH AHRR CP11 CYP1 CYPIA1 P1 450 P450 C P450DX	cytochrome P450 family 1 subfamily A member 1[HGNC:2595]	15q24.1	https://www.genecards.org/cgi-bin/carddisp.pl?gene=CYP1A1	ENSG00000140465	http://asia.ensembl.org/Homo_sapiens/Gene/Summary?db=core;g=ENSG00000140465	Apoptosis	https://www.kegg.jp/kegg-bin/search_pathway_text?map=hsa&keyword=Apoptosis%20&mode=1&viewImage=true
hsa-miR-6511b-5p	https://www.mirbase.org/cgi-bin/mature.pl?mature_acc=MIMAT0025847	MIMAT0025847	https://www.mirbase.org/cgi-bin/get_seq.pl?acc=MIMAT0025847	Exon	-27.2	CYP1A1	1543	http://biogps.org/#goto=genereport&id=1543	AHH AHRR CP11 CYP1 CYPIA1 P1 450 P450 C P450DX	cytochrome P450 family 1 subfamily A member 1[HGNC:2595]	15q24.1	https://www.genecards.org/cgi-bin/carddisp.pl?gene=CYP1A1	ENSG00000140465	http://asia.ensembl.org/Homo_sapiens/Gene/Summary?db=core;g=ENSG00000140465	Apoptosis	https://www.kegg.jp/kegg-bin/search_pathway_text?map=hsa&keyword=Apoptosis%20&mode=1&viewImage=true
hsa-miR-6733-3p	https://www.mirbase.org/cgi-bin/mature.pl?mature_acc=MIMAT0027368	MIMAT0027368	https://www.mirbase.org/cgi-bin/get_seq.pl?acc=MIMAT0027368	Exon	-19.3	CYP1A1	1543	http://biogps.org/#goto=genereport&id=1543	AHH AHRR CP11 CYP1 CYPIA1 P1 450 P450 C P450DX	cytochrome P450 family 1 subfamily A member 1[HGNC:2595]	15q24.1	https://www.genecards.org/cgi-bin/carddisp.pl?gene=CYP1A1	ENSG00000140465	http://asia.ensembl.org/Homo_sapiens/Gene/Summary?db=core;g=ENSG00000140465	Apoptosis	https://www.kegg.jp/kegg-bin/search_pathway_text?map=hsa&keyword=Apoptosis%20&mode=1&viewImage=true
hsa-miR-6747-3p	https://www.mirbase.org/cgi-bin/mature.pl?mature_acc=MIMAT0027395	MIMAT0027395	https://www.mirbase.org/cgi-bin/get_seq.pl?acc=MIMAT0027395	Exon	-26.1	CYP1A1	1543	http://biogps.org/#goto=genereport&id=1543	AHH AHRR CP11 CYP1 CYPIA1 P1 450 P450 C P450DX	cytochrome P450 family 1 subfamily A member 1[HGNC:2595]	15q24.1	https://www.genecards.org/cgi-bin/carddisp.pl?gene=CYP1A1	ENSG00000140465	http://asia.ensembl.org/Homo_sapiens/Gene/Summary?db=core;g=ENSG00000140465	Apoptosis	https://www.kegg.jp/kegg-bin/search_pathway_text?map=hsa&keyword=Apoptosis%20&mode=1&viewImage=true
hsa-miR-6775-3p	https://www.mirbase.org/cgi-bin/mature.pl?mature_acc=MIMAT0027451	MIMAT0027451	https://www.mirbase.org/cgi-bin/get_seq.pl?acc=MIMAT0027451	Exon	-29.2	CYP1A1	1543	http://biogps.org/#goto=genereport&id=1543	AHH AHRR CP11 CYP1 CYPIA1 P1 450 P450 C P450DX	cytochrome P450 family 1 subfamily A member 1[HGNC:2595]	15q24.1	https://www.genecards.org/cgi-bin/carddisp.pl?gene=CYP1A1	ENSG00000140465	http://asia.ensembl.org/Homo_sapiens/Gene/Summary?db=core;g=ENSG00000140465	Apoptosis	https://www.kegg.jp/kegg-bin/search_pathway_text?map=hsa&keyword=Apoptosis%20&mode=1&viewImage=true
hsa-miR-6796-3p	https://www.mirbase.org/cgi-bin/mature.pl?mature_acc=MIMAT0027493	MIMAT0027493	https://www.mirbase.org/cgi-bin/get_seq.pl?acc=MIMAT0027493	Exon	-26	CYP1A1	1543	http://biogps.org/#goto=genereport&id=1543	AHH AHRR CP11 CYP1 CYPIA1 P1 450 P450 C P450DX	cytochrome P450 family 1 subfamily A member 1[HGNC:2595]	15q24.1	https://www.genecards.org/cgi-bin/carddisp.pl?gene=CYP1A1	ENSG00000140465	http://asia.ensembl.org/Homo_sapiens/Gene/Summary?db=core;g=ENSG00000140465	Apoptosis	https://www.kegg.jp/kegg-bin/search_pathway_text?map=hsa&keyword=Apoptosis%20&mode=1&viewImage=true
hsa-miR-6833-3p	https://www.mirbase.org/cgi-bin/mature.pl?mature_acc=MIMAT0027567	MIMAT0027567	https://www.mirbase.org/cgi-bin/get_seq.pl?acc=MIMAT0027567	Exon	-20.4	CYP1A1	1543	http://biogps.org/#goto=genereport&id=1543	AHH AHRR CP11 CYP1 CYPIA1 P1 450 P450 C P450DX	cytochrome P450 family 1 subfamily A member 1[HGNC:2595]	15q24.1	https://www.genecards.org/cgi-bin/carddisp.pl?gene=CYP1A1	ENSG00000140465	http://asia.ensembl.org/Homo_sapiens/Gene/Summary?db=core;g=ENSG00000140465	Apoptosis	https://www.kegg.jp/kegg-bin/search_pathway_text?map=hsa&keyword=Apoptosis%20&mode=1&viewImage=true
hsa-miR-6840-3p	https://www.mirbase.org/cgi-bin/mature.pl?mature_acc=MIMAT0027583	MIMAT0027583	https://www.mirbase.org/cgi-bin/get_seq.pl?acc=MIMAT0027583	Exon	-25.6	CYP1A1	1543	http://biogps.org/#goto=genereport&id=1543	AHH AHRR CP11 CYP1 CYPIA1 P1 450 P450 C P450DX	cytochrome P450 family 1 subfamily A member 1[HGNC:2595]	15q24.1	https://www.genecards.org/cgi-bin/carddisp.pl?gene=CYP1A1	ENSG00000140465	http://asia.ensembl.org/Homo_sapiens/Gene/Summary?db=core;g=ENSG00000140465	Apoptosis	https://www.kegg.jp/kegg-bin/search_pathway_text?map=hsa&keyword=Apoptosis%20&mode=1&viewImage=true
hsa-miR-6847-5p	https://www.mirbase.org/cgi-bin/mature.pl?mature_acc=MIMAT0027594	MIMAT0027594	https://www.mirbase.org/cgi-bin/get_seq.pl?acc=MIMAT0027594	Exon	-23.3	CYP1A1	1543	http://biogps.org/#goto=genereport&id=1543	AHH AHRR CP11 CYP1 CYPIA1 P1 450 P450 C P450DX	cytochrome P450 family 1 subfamily A member 1[HGNC:2595]	15q24.1	https://www.genecards.org/cgi-bin/carddisp.pl?gene=CYP1A1	ENSG00000140465	http://asia.ensembl.org/Homo_sapiens/Gene/Summary?db=core;g=ENSG00000140465	Apoptosis	https://www.kegg.jp/kegg-bin/search_pathway_text?map=hsa&keyword=Apoptosis%20&mode=1&viewImage=true
hsa-miR-7851-3p	https://www.mirbase.org/cgi-bin/mature.pl?mature_acc=MIMAT0030426	MIMAT0030426	https://www.mirbase.org/cgi-bin/get_seq.pl?acc=MIMAT0030426	Exon	-22.5	CYP1A1	1543	http://biogps.org/#goto=genereport&id=1543	AHH AHRR CP11 CYP1 CYPIA1 P1 450 P450 C P450DX	cytochrome P450 family 1 subfamily A member 1[HGNC:2595]	15q24.1	https://www.genecards.org/cgi-bin/carddisp.pl?gene=CYP1A1	ENSG00000140465	http://asia.ensembl.org/Homo_sapiens/Gene/Summary?db=core;g=ENSG00000140465	Apoptosis	https://www.kegg.jp/kegg-bin/search_pathway_text?map=hsa&keyword=Apoptosis%20&mode=1&viewImage=true
hsa-miR-892c-3p	https://www.mirbase.org/cgi-bin/mature.pl?mature_acc=MIMAT0025858	MIMAT0025858	https://www.mirbase.org/cgi-bin/get_seq.pl?acc=MIMAT0025858	Exon	-16.7	CYP1A1	1543	http://biogps.org/#goto=genereport&id=1543	AHH AHRR CP11 CYP1 CYPIA1 P1 450 P450 C P450DX	cytochrome P450 family 1 subfamily A member 1[HGNC:2595]	15q24.1	https://www.genecards.org/cgi-bin/carddisp.pl?gene=CYP1A1	ENSG00000140465	http://asia.ensembl.org/Homo_sapiens/Gene/Summary?db=core;g=ENSG00000140465	Apoptosis	https://www.kegg.jp/kegg-bin/search_pathway_text?map=hsa&keyword=Apoptosis%20&mode=1&viewImage=true
hsa-miR-183-3p	https://www.mirbase.org/cgi-bin/mature.pl?mature_acc=MIMAT0004560	MIMAT0004560	https://www.mirbase.org/cgi-bin/get_seq.pl?acc=MIMAT0004560	Exon	-22	CYP2C9	1559	http://biogps.org/#goto=genereport&id=1559	CPC9 CYP2C CYP2C10 CYPIIC9 P450IIC9	cytochrome P450 family 2 subfamily C member 9[HGNC:2623]	10q23.33	https://www.genecards.org/cgi-bin/carddisp.pl?gene=CYP2C9	ENSG00000138109	http://asia.ensembl.org/Homo_sapiens/Gene/Summary?db=core;g=ENSG00000138109	Apoptosis	https://www.kegg.jp/kegg-bin/search_pathway_text?map=hsa&keyword=Apoptosis%20&mode=1&viewImage=true
hsa-miR-622	https://www.mirbase.org/cgi-bin/mature.pl?mature_acc=MIMAT0003291	MIMAT0003291	https://www.mirbase.org/cgi-bin/get_seq.pl?acc=MIMAT0003291	Exon	-21.3	E2F1	1869	http://biogps.org/#goto=genereport&id=1869	E2F 1 RBAP1 RBBP3 RBP3	E2F transcription factor 1[HGNC:3113]	20q11.22	https://www.genecards.org/cgi-bin/carddisp.pl?gene=E2F1	ENSG00000101412	http://asia.ensembl.org/Homo_sapiens/Gene/Summary?db=core;g=ENSG00000101412	Apoptosis	https://www.kegg.jp/kegg-bin/search_pathway_text?hsa=map&keyword=Apoptosis%20&mode=1&viewImage=true
hsa-miR-143-3p	https://www.mirbase.org/cgi-bin/mature.pl?mature_acc=MIMAT0000435	MIMAT0000435	https://www.mirbase.org/cgi-bin/get_seq.pl?acc=MIMAT0000435	3UTR	-24.1	FAM83F	113828	http://biogps.org/#goto=genereport&id=113828	No data available	family with sequence similarity 83 member F[HGNC:25148]	22q13.1	https://www.genecards.org/cgi-bin/carddisp.pl?gene=FAM83F	ENSG00000133477	http://asia.ensembl.org/Homo_sapiens/Gene/Summary?db=core;g=ENSG00000133477	Apoptosis	https://www.kegg.jp/kegg-bin/search_pathway_text?hsa=map&keyword=Apoptosis%20&mode=1&viewImage=true
hsa-miR-1273h-5p	https://www.mirbase.org/cgi-bin/mature.pl?mature_acc=MIMAT0030415	MIMAT0030415	https://www.mirbase.org/cgi-bin/get_seq.pl?acc=MIMAT0030415	3UTR	-25.2	GSTM1	2944	http://biogps.org/#goto=genereport&id=2944	GST1 GSTM1 1 GSTM1a 1a GSTM1b 1b GTH4 GTM1 H B MU MU 1	glutathione S transferase mu 1[HGNC:4632]	1p13.3	https://www.genecards.org/cgi-bin/carddisp.pl?gene=GSTM1	ENSG00000134184	http://asia.ensembl.org/Homo_sapiens/Gene/Summary?db=core;g=ENSG00000134184	Apoptosis	https://www.kegg.jp/kegg-bin/search_pathway_text?hsa=map&keyword=Apoptosis%20&mode=1&viewImage=true
hsa-miR-30b-3p	https://www.mirbase.org/cgi-bin/mature.pl?mature_acc=MIMAT0004589	MIMAT0004589	https://www.mirbase.org/cgi-bin/get_seq.pl?acc=MIMAT0004589	3UTR	-30.1	GSTM1	2944	http://biogps.org/#goto=genereport&id=2944	GST1 GSTM1 1 GSTM1a 1a GSTM1b 1b GTH4 GTM1 H B MU MU 1	glutathione S transferase mu 1[HGNC:4632]	1p13.3	https://www.genecards.org/cgi-bin/carddisp.pl?gene=GSTM1	ENSG00000134184	http://asia.ensembl.org/Homo_sapiens/Gene/Summary?db=core;g=ENSG00000134184	Apoptosis	https://www.kegg.jp/kegg-bin/search_pathway_text?hsa=map&keyword=Apoptosis%20&mode=1&viewImage=true
hsa-miR-30c-1-3p	https://www.mirbase.org/cgi-bin/mature.pl?mature_acc=MIMAT0004674	MIMAT0004674	https://www.mirbase.org/cgi-bin/get_seq.pl?acc=MIMAT0004674	3UTR	-25.6	GSTM1	2944	http://biogps.org/#goto=genereport&id=2944	GST1 GSTM1 1 GSTM1a 1a GSTM1b 1b GTH4 GTM1 H B MU MU 1	glutathione S transferase mu 1[HGNC:4632]	1p13.3	https://www.genecards.org/cgi-bin/carddisp.pl?gene=GSTM1	ENSG00000134184	http://asia.ensembl.org/Homo_sapiens/Gene/Summary?db=core;g=ENSG00000134184	Apoptosis	https://www.kegg.jp/kegg-bin/search_pathway_text?hsa=map&keyword=Apoptosis%20&mode=1&viewImage=true
hsa-miR-3188	https://www.mirbase.org/cgi-bin/mature.pl?mature_acc=MIMAT0015070	MIMAT0015070	https://www.mirbase.org/cgi-bin/get_seq.pl?acc=MIMAT0015070	3UTR	-26.2	GSTM1	2944	http://biogps.org/#goto=genereport&id=2944	GST1 GSTM1 1 GSTM1a 1a GSTM1b 1b GTH4 GTM1 H B MU MU 1	glutathione S transferase mu 1[HGNC:4632]	1p13.3	https://www.genecards.org/cgi-bin/carddisp.pl?gene=GSTM1	ENSG00000134184	http://asia.ensembl.org/Homo_sapiens/Gene/Summary?db=core;g=ENSG00000134184	Apoptosis	https://www.kegg.jp/kegg-bin/search_pathway_text?hsa=map&keyword=Apoptosis%20&mode=1&viewImage=true
hsa-miR-4728-5p	https://www.mirbase.org/cgi-bin/mature.pl?mature_acc=MIMAT0019849	MIMAT0019849	https://www.mirbase.org/cgi-bin/get_seq.pl?acc=MIMAT0019849	3UTR	-28.7	GSTM1	2944	http://biogps.org/#goto=genereport&id=2944	GST1 GSTM1 1 GSTM1a 1a GSTM1b 1b GTH4 GTM1 H B MU MU 1	glutathione S transferase mu 1[HGNC:4632]	1p13.3	https://www.genecards.org/cgi-bin/carddisp.pl?gene=GSTM1	ENSG00000134184	http://asia.ensembl.org/Homo_sapiens/Gene/Summary?db=core;g=ENSG00000134184	Apoptosis	https://www.kegg.jp/kegg-bin/search_pathway_text?hsa=map&keyword=Apoptosis%20&mode=1&viewImage=true
hsa-miR-4728-5p	https://www.mirbase.org/cgi-bin/mature.pl?mature_acc=MIMAT0019849	MIMAT0019849	https://www.mirbase.org/cgi-bin/get_seq.pl?acc=MIMAT0019849	3UTR	-28.7	GSTM1	2944	http://biogps.org/#goto=genereport&id=2944	GST1 GSTM1 1 GSTM1a 1a GSTM1b 1b GTH4 GTM1 H B MU MU 1	glutathione S transferase mu 1[HGNC:4632]	1p13.3	https://www.genecards.org/cgi-bin/carddisp.pl?gene=GSTM1	ENSG00000134184	http://asia.ensembl.org/Homo_sapiens/Gene/Summary?db=core;g=ENSG00000134184	Apoptosis	https://www.kegg.jp/kegg-bin/search_pathway_text?hsa=map&keyword=Apoptosis%20&mode=1&viewImage=true
hsa-miR-4728-5p	https://www.mirbase.org/cgi-bin/mature.pl?mature_acc=MIMAT0019849	MIMAT0019849	https://www.mirbase.org/cgi-bin/get_seq.pl?acc=MIMAT0019849	3UTR	-28.7	GSTM1	2944	http://biogps.org/#goto=genereport&id=2944	GST1 GSTM1 1 GSTM1a 1a GSTM1b 1b GTH4 GTM1 H B MU MU 1	glutathione S transferase mu 1[HGNC:4632]	1p13.3	https://www.genecards.org/cgi-bin/carddisp.pl?gene=GSTM1	ENSG00000134184	http://asia.ensembl.org/Homo_sapiens/Gene/Summary?db=core;g=ENSG00000134184	Apoptosis	https://www.kegg.jp/kegg-bin/search_pathway_text?hsa=map&keyword=Apoptosis%20&mode=1&viewImage=true
hsa-miR-6780a-5p	https://www.mirbase.org/cgi-bin/mature.pl?mature_acc=MIMAT0027460	MIMAT0027460	https://www.mirbase.org/cgi-bin/get_seq.pl?acc=MIMAT0027460	3UTR	-25.7	GSTM1	2944	http://biogps.org/#goto=genereport&id=2944	GST1 GSTM1 1 GSTM1a 1a GSTM1b 1b GTH4 GTM1 H B MU MU 1	glutathione S transferase mu 1[HGNC:4632]	1p13.3	https://www.genecards.org/cgi-bin/carddisp.pl?gene=GSTM1	ENSG00000134184	http://asia.ensembl.org/Homo_sapiens/Gene/Summary?db=core;g=ENSG00000134184	Apoptosis	https://www.kegg.jp/kegg-bin/search_pathway_text?hsa=map&keyword=Apoptosis%20&mode=1&viewImage=true
hsa-miR-6780a-5p	https://www.mirbase.org/cgi-bin/mature.pl?mature_acc=MIMAT0027460	MIMAT0027460	https://www.mirbase.org/cgi-bin/get_seq.pl?acc=MIMAT0027460	3UTR	-25.7	GSTM1	2944	http://biogps.org/#goto=genereport&id=2944	GST1 GSTM1 1 GSTM1a 1a GSTM1b 1b GTH4 GTM1 H B MU MU 1	glutathione S transferase mu 1[HGNC:4632]	1p13.3	https://www.genecards.org/cgi-bin/carddisp.pl?gene=GSTM1	ENSG00000134184	http://asia.ensembl.org/Homo_sapiens/Gene/Summary?db=core;g=ENSG00000134184	Apoptosis	https://www.kegg.jp/kegg-bin/search_pathway_text?hsa=map&keyword=Apoptosis%20&mode=1&viewImage=true
hsa-miR-6780a-5p	https://www.mirbase.org/cgi-bin/mature.pl?mature_acc=MIMAT0027460	MIMAT0027460	https://www.mirbase.org/cgi-bin/get_seq.pl?acc=MIMAT0027460	3UTR	-25.7	GSTM1	2944	http://biogps.org/#goto=genereport&id=2944	GST1 GSTM1 1 GSTM1a 1a GSTM1b 1b GTH4 GTM1 H B MU MU 1	glutathione S transferase mu 1[HGNC:4632]	1p13.3	https://www.genecards.org/cgi-bin/carddisp.pl?gene=GSTM1	ENSG00000134184	http://asia.ensembl.org/Homo_sapiens/Gene/Summary?db=core;g=ENSG00000134184	Apoptosis	https://www.kegg.jp/kegg-bin/search_pathway_text?hsa=map&keyword=Apoptosis%20&mode=1&viewImage=true
hsa-miR-6785-5p	https://www.mirbase.org/cgi-bin/mature.pl?mature_acc=MIMAT0027470	MIMAT0027470	https://www.mirbase.org/cgi-bin/get_seq.pl?acc=MIMAT0027470	3UTR	-25.4	GSTM1	2944	http://biogps.org/#goto=genereport&id=2944	GST1 GSTM1 1 GSTM1a 1a GSTM1b 1b GTH4 GTM1 H B MU MU 1	glutathione S transferase mu 1[HGNC:4632]	1p13.3	https://www.genecards.org/cgi-bin/carddisp.pl?gene=GSTM1	ENSG00000134184	http://asia.ensembl.org/Homo_sapiens/Gene/Summary?db=core;g=ENSG00000134184	Apoptosis	https://www.kegg.jp/kegg-bin/search_pathway_text?hsa=map&keyword=Apoptosis%20&mode=1&viewImage=true
hsa-miR-6785-5p	https://www.mirbase.org/cgi-bin/mature.pl?mature_acc=MIMAT0027470	MIMAT0027470	https://www.mirbase.org/cgi-bin/get_seq.pl?acc=MIMAT0027470	3UTR	-25.4	GSTM1	2944	http://biogps.org/#goto=genereport&id=2944	GST1 GSTM1 1 GSTM1a 1a GSTM1b 1b GTH4 GTM1 H B MU MU 1	glutathione S transferase mu 1[HGNC:4632]	1p13.3	https://www.genecards.org/cgi-bin/carddisp.pl?gene=GSTM1	ENSG00000134184	http://asia.ensembl.org/Homo_sapiens/Gene/Summary?db=core;g=ENSG00000134184	Apoptosis	https://www.kegg.jp/kegg-bin/search_pathway_text?hsa=map&keyword=Apoptosis%20&mode=1&viewImage=true
hsa-miR-6785-5p	https://www.mirbase.org/cgi-bin/mature.pl?mature_acc=MIMAT0027470	MIMAT0027470	https://www.mirbase.org/cgi-bin/get_seq.pl?acc=MIMAT0027470	3UTR	-25.4	GSTM1	2944	http://biogps.org/#goto=genereport&id=2944	GST1 GSTM1 1 GSTM1a 1a GSTM1b 1b GTH4 GTM1 H B MU MU 1	glutathione S transferase mu 1[HGNC:4632]	1p13.3	https://www.genecards.org/cgi-bin/carddisp.pl?gene=GSTM1	ENSG00000134184	http://asia.ensembl.org/Homo_sapiens/Gene/Summary?db=core;g=ENSG00000134184	Apoptosis	https://www.kegg.jp/kegg-bin/search_pathway_text?hsa=map&keyword=Apoptosis%20&mode=1&viewImage=true
hsa-miR-6875-5p	https://www.mirbase.org/cgi-bin/mature.pl?mature_acc=MIMAT0027650	MIMAT0027650	https://www.mirbase.org/cgi-bin/get_seq.pl?acc=MIMAT0027650	3UTR	-25.7	GSTM1	2944	http://biogps.org/#goto=genereport&id=2944	GST1 GSTM1 1 GSTM1a 1a GSTM1b 1b GTH4 GTM1 H B MU MU 1	glutathione S transferase mu 1[HGNC:4632]	1p13.3	https://www.genecards.org/cgi-bin/carddisp.pl?gene=GSTM1	ENSG00000134184	http://asia.ensembl.org/Homo_sapiens/Gene/Summary?db=core;g=ENSG00000134184	Apoptosis	https://www.kegg.jp/kegg-bin/search_pathway_text?hsa=map&keyword=Apoptosis%20&mode=1&viewImage=true
hsa-miR-6875-5p	https://www.mirbase.org/cgi-bin/mature.pl?mature_acc=MIMAT0027650	MIMAT0027650	https://www.mirbase.org/cgi-bin/get_seq.pl?acc=MIMAT0027650	3UTR	-25.7	GSTM1	2944	http://biogps.org/#goto=genereport&id=2944	GST1 GSTM1 1 GSTM1a 1a GSTM1b 1b GTH4 GTM1 H B MU MU 1	glutathione S transferase mu 1[HGNC:4632]	1p13.3	https://www.genecards.org/cgi-bin/carddisp.pl?gene=GSTM1	ENSG00000134184	http://asia.ensembl.org/Homo_sapiens/Gene/Summary?db=core;g=ENSG00000134184	Apoptosis	https://www.kegg.jp/kegg-bin/search_pathway_text?hsa=map&keyword=Apoptosis%20&mode=1&viewImage=true
hsa-miR-6875-5p	https://www.mirbase.org/cgi-bin/mature.pl?mature_acc=MIMAT0027650	MIMAT0027650	https://www.mirbase.org/cgi-bin/get_seq.pl?acc=MIMAT0027650	3UTR	-25.7	GSTM1	2944	http://biogps.org/#goto=genereport&id=2944	GST1 GSTM1 1 GSTM1a 1a GSTM1b 1b GTH4 GTM1 H B MU MU 1	glutathione S transferase mu 1[HGNC:4632]	1p13.3	https://www.genecards.org/cgi-bin/carddisp.pl?gene=GSTM1	ENSG00000134184	http://asia.ensembl.org/Homo_sapiens/Gene/Summary?db=core;g=ENSG00000134184	Apoptosis	https://www.kegg.jp/kegg-bin/search_pathway_text?hsa=map&keyword=Apoptosis%20&mode=1&viewImage=true
hsa-miR-6876-5p	https://www.mirbase.org/cgi-bin/mature.pl?mature_acc=MIMAT0027652	MIMAT0027652	https://www.mirbase.org/cgi-bin/get_seq.pl?acc=MIMAT0027652	3UTR	-24.6	GSTM1	2944	http://biogps.org/#goto=genereport&id=2944	GST1 GSTM1 1 GSTM1a 1a GSTM1b 1b GTH4 GTM1 H B MU MU 1	glutathione S transferase mu 1[HGNC:4632]	1p13.3	https://www.genecards.org/cgi-bin/carddisp.pl?gene=GSTM1	ENSG00000134184	http://asia.ensembl.org/Homo_sapiens/Gene/Summary?db=core;g=ENSG00000134184	Apoptosis	https://www.kegg.jp/kegg-bin/search_pathway_text?hsa=map&keyword=Apoptosis%20&mode=1&viewImage=true
hsa-miR-6876-5p	https://www.mirbase.org/cgi-bin/mature.pl?mature_acc=MIMAT0027652	MIMAT0027652	https://www.mirbase.org/cgi-bin/get_seq.pl?acc=MIMAT0027652	3UTR	-24.6	GSTM1	2944	http://biogps.org/#goto=genereport&id=2944	GST1 GSTM1 1 GSTM1a 1a GSTM1b 1b GTH4 GTM1 H B MU MU 1	glutathione S transferase mu 1[HGNC:4632]	1p13.3	https://www.genecards.org/cgi-bin/carddisp.pl?gene=GSTM1	ENSG00000134184	http://asia.ensembl.org/Homo_sapiens/Gene/Summary?db=core;g=ENSG00000134184	Apoptosis	https://www.kegg.jp/kegg-bin/search_pathway_text?hsa=map&keyword=Apoptosis%20&mode=1&viewImage=true
hsa-miR-6876-5p	https://www.mirbase.org/cgi-bin/mature.pl?mature_acc=MIMAT0027652	MIMAT0027652	https://www.mirbase.org/cgi-bin/get_seq.pl?acc=MIMAT0027652	3UTR	-24.6	GSTM1	2944	http://biogps.org/#goto=genereport&id=2944	GST1 GSTM1 1 GSTM1a 1a GSTM1b 1b GTH4 GTM1 H B MU MU 1	glutathione S transferase mu 1[HGNC:4632]	1p13.3	https://www.genecards.org/cgi-bin/carddisp.pl?gene=GSTM1	ENSG00000134184	http://asia.ensembl.org/Homo_sapiens/Gene/Summary?db=core;g=ENSG00000134184	Apoptosis	https://www.kegg.jp/kegg-bin/search_pathway_text?hsa=map&keyword=Apoptosis%20&mode=1&viewImage=true
hsa-miR-6883-5p	https://www.mirbase.org/cgi-bin/mature.pl?mature_acc=MIMAT0027666	MIMAT0027666	https://www.mirbase.org/cgi-bin/get_seq.pl?acc=MIMAT0027666	3UTR	-22.9	GSTM1	2944	http://biogps.org/#goto=genereport&id=2944	GST1 GSTM1 1 GSTM1a 1a GSTM1b 1b GTH4 GTM1 H B MU MU 1	glutathione S transferase mu 1[HGNC:4632]	1p13.3	https://www.genecards.org/cgi-bin/carddisp.pl?gene=GSTM1	ENSG00000134184	http://asia.ensembl.org/Homo_sapiens/Gene/Summary?db=core;g=ENSG00000134184	Apoptosis	https://www.kegg.jp/kegg-bin/search_pathway_text?hsa=map&keyword=Apoptosis%20&mode=1&viewImage=true
hsa-miR-6883-5p	https://www.mirbase.org/cgi-bin/mature.pl?mature_acc=MIMAT0027666	MIMAT0027666	https://www.mirbase.org/cgi-bin/get_seq.pl?acc=MIMAT0027666	3UTR	-22.9	GSTM1	2944	http://biogps.org/#goto=genereport&id=2944	GST1 GSTM1 1 GSTM1a 1a GSTM1b 1b GTH4 GTM1 H B MU MU 1	glutathione S transferase mu 1[HGNC:4632]	1p13.3	https://www.genecards.org/cgi-bin/carddisp.pl?gene=GSTM1	ENSG00000134184	http://asia.ensembl.org/Homo_sapiens/Gene/Summary?db=core;g=ENSG00000134184	Apoptosis	https://www.kegg.jp/kegg-bin/search_pathway_text?hsa=map&keyword=Apoptosis%20&mode=1&viewImage=true
hsa-miR-6883-5p	https://www.mirbase.org/cgi-bin/mature.pl?mature_acc=MIMAT0027666	MIMAT0027666	https://www.mirbase.org/cgi-bin/get_seq.pl?acc=MIMAT0027666	3UTR	-22.9	GSTM1	2944	http://biogps.org/#goto=genereport&id=2944	GST1 GSTM1 1 GSTM1a 1a GSTM1b 1b GTH4 GTM1 H B MU MU 1	glutathione S transferase mu 1[HGNC:4632]	1p13.3	https://www.genecards.org/cgi-bin/carddisp.pl?gene=GSTM1	ENSG00000134184	http://asia.ensembl.org/Homo_sapiens/Gene/Summary?db=core;g=ENSG00000134184	Apoptosis	https://www.kegg.jp/kegg-bin/search_pathway_text?hsa=map&keyword=Apoptosis%20&mode=1&viewImage=true
hsa-miR-6893-5p	https://www.mirbase.org/cgi-bin/mature.pl?mature_acc=MIMAT0027686	MIMAT0027686	https://www.mirbase.org/cgi-bin/get_seq.pl?acc=MIMAT0027686	3UTR	-28.3	GSTM1	2944	http://biogps.org/#goto=genereport&id=2944	GST1 GSTM1 1 GSTM1a 1a GSTM1b 1b GTH4 GTM1 H B MU MU 1	glutathione S transferase mu 1[HGNC:4632]	1p13.3	https://www.genecards.org/cgi-bin/carddisp.pl?gene=GSTM1	ENSG00000134184	http://asia.ensembl.org/Homo_sapiens/Gene/Summary?db=core;g=ENSG00000134184	Apoptosis	https://www.kegg.jp/kegg-bin/search_pathway_text?hsa=map&keyword=Apoptosis%20&mode=1&viewImage=true
hsa-miR-6893-5p	https://www.mirbase.org/cgi-bin/mature.pl?mature_acc=MIMAT0027686	MIMAT0027686	https://www.mirbase.org/cgi-bin/get_seq.pl?acc=MIMAT0027686	3UTR	-28.3	GSTM1	2944	http://biogps.org/#goto=genereport&id=2944	GST1 GSTM1 1 GSTM1a 1a GSTM1b 1b GTH4 GTM1 H B MU MU 1	glutathione S transferase mu 1[HGNC:4632]	1p13.3	https://www.genecards.org/cgi-bin/carddisp.pl?gene=GSTM1	ENSG00000134184	http://asia.ensembl.org/Homo_sapiens/Gene/Summary?db=core;g=ENSG00000134184	Apoptosis	https://www.kegg.jp/kegg-bin/search_pathway_text?hsa=map&keyword=Apoptosis%20&mode=1&viewImage=true
hsa-miR-6893-5p	https://www.mirbase.org/cgi-bin/mature.pl?mature_acc=MIMAT0027686	MIMAT0027686	https://www.mirbase.org/cgi-bin/get_seq.pl?acc=MIMAT0027686	3UTR	-28.3	GSTM1	2944	http://biogps.org/#goto=genereport&id=2944	GST1 GSTM1 1 GSTM1a 1a GSTM1b 1b GTH4 GTM1 H B MU MU 1	glutathione S transferase mu 1[HGNC:4632]	1p13.3	https://www.genecards.org/cgi-bin/carddisp.pl?gene=GSTM1	ENSG00000134184	http://asia.ensembl.org/Homo_sapiens/Gene/Summary?db=core;g=ENSG00000134184	Apoptosis	https://www.kegg.jp/kegg-bin/search_pathway_text?hsa=map&keyword=Apoptosis%20&mode=1&viewImage=true
hsa-miR-6893-5p	https://www.mirbase.org/cgi-bin/mature.pl?mature_acc=MIMAT0027686	MIMAT0027686	https://www.mirbase.org/cgi-bin/get_seq.pl?acc=MIMAT0027686	5UTR	-27.1	GSTM1	2944	http://biogps.org/#goto=genereport&id=2944	GST1 GSTM1 1 GSTM1a 1a GSTM1b 1b GTH4 GTM1 H B MU MU 1	glutathione S transferase mu 1[HGNC:4632]	1p13.3	https://www.genecards.org/cgi-bin/carddisp.pl?gene=GSTM1	ENSG00000134184	http://asia.ensembl.org/Homo_sapiens/Gene/Summary?db=core;g=ENSG00000134184	Apoptosis	https://www.kegg.jp/kegg-bin/search_pathway_text?hsa=map&keyword=Apoptosis%20&mode=1&viewImage=true
hsa-miR-1273h-5p	https://www.mirbase.org/cgi-bin/mature.pl?mature_acc=MIMAT0030415	MIMAT0030415	https://www.mirbase.org/cgi-bin/get_seq.pl?acc=MIMAT0030415	Exon	-24.6	GSTM1	2944	http://biogps.org/#goto=genereport&id=2944	GST1 GSTM1 1 GSTM1a 1a GSTM1b 1b GTH4 GTM1 H B MU MU 1	glutathione S transferase mu 1[HGNC:4632]	1p13.3	https://www.genecards.org/cgi-bin/carddisp.pl?gene=GSTM1	ENSG00000134184	http://asia.ensembl.org/Homo_sapiens/Gene/Summary?db=core;g=ENSG00000134184	Apoptosis	https://www.kegg.jp/kegg-bin/search_pathway_text?hsa=map&keyword=Apoptosis%20&mode=1&viewImage=true
hsa-miR-2861	https://www.mirbase.org/cgi-bin/mature.pl?mature_acc=MIMAT0013802	MIMAT0013802	https://www.mirbase.org/cgi-bin/get_seq.pl?acc=MIMAT0013802	Exon	-28.1	GSTM1	2944	http://biogps.org/#goto=genereport&id=2944	GST1 GSTM1 1 GSTM1a 1a GSTM1b 1b GTH4 GTM1 H B MU MU 1	glutathione S transferase mu 1[HGNC:4632]	1p13.3	https://www.genecards.org/cgi-bin/carddisp.pl?gene=GSTM1	ENSG00000134184	http://asia.ensembl.org/Homo_sapiens/Gene/Summary?db=core;g=ENSG00000134184	Apoptosis	https://www.kegg.jp/kegg-bin/search_pathway_text?hsa=map&keyword=Apoptosis%20&mode=1&viewImage=true
hsa-miR-3689a-3p	https://www.mirbase.org/cgi-bin/mature.pl?mature_acc=MIMAT0018118	MIMAT0018118	https://www.mirbase.org/cgi-bin/get_seq.pl?acc=MIMAT0018118	Exon	-22.5	GSTM1	2944	http://biogps.org/#goto=genereport&id=2944	GST1 GSTM1 1 GSTM1a 1a GSTM1b 1b GTH4 GTM1 H B MU MU 1	glutathione S transferase mu 1[HGNC:4632]	1p13.3	https://www.genecards.org/cgi-bin/carddisp.pl?gene=GSTM1	ENSG00000134184	http://asia.ensembl.org/Homo_sapiens/Gene/Summary?db=core;g=ENSG00000134184	Apoptosis	https://www.kegg.jp/kegg-bin/search_pathway_text?hsa=map&keyword=Apoptosis%20&mode=1&viewImage=true
hsa-miR-3689b-3p	https://www.mirbase.org/cgi-bin/mature.pl?mature_acc=MIMAT0018181	MIMAT0018181	https://www.mirbase.org/cgi-bin/get_seq.pl?acc=MIMAT0018181	Exon	-19.7	GSTM1	2944	http://biogps.org/#goto=genereport&id=2944	GST1 GSTM1 1 GSTM1a 1a GSTM1b 1b GTH4 GTM1 H B MU MU 1	glutathione S transferase mu 1[HGNC:4632]	1p13.3	https://www.genecards.org/cgi-bin/carddisp.pl?gene=GSTM1	ENSG00000134184	http://asia.ensembl.org/Homo_sapiens/Gene/Summary?db=core;g=ENSG00000134184	Apoptosis	https://www.kegg.jp/kegg-bin/search_pathway_text?hsa=map&keyword=Apoptosis%20&mode=1&viewImage=true
hsa-miR-3689c	https://www.mirbase.org/cgi-bin/mature.pl?mature_acc=MIMAT0019007	MIMAT0019007	https://www.mirbase.org/cgi-bin/get_seq.pl?acc=MIMAT0019007	Exon	-19.7	GSTM1	2944	http://biogps.org/#goto=genereport&id=2944	GST1 GSTM1 1 GSTM1a 1a GSTM1b 1b GTH4 GTM1 H B MU MU 1	glutathione S transferase mu 1[HGNC:4632]	1p13.3	https://www.genecards.org/cgi-bin/carddisp.pl?gene=GSTM1	ENSG00000134184	http://asia.ensembl.org/Homo_sapiens/Gene/Summary?db=core;g=ENSG00000134184	Apoptosis	https://www.kegg.jp/kegg-bin/search_pathway_text?hsa=map&keyword=Apoptosis%20&mode=1&viewImage=true
hsa-miR-4763-3p	https://www.mirbase.org/cgi-bin/mature.pl?mature_acc=MIMAT0019913	MIMAT0019913	https://www.mirbase.org/cgi-bin/get_seq.pl?acc=MIMAT0019913	Exon	-34	GSTM1	2944	http://biogps.org/#goto=genereport&id=2944	GST1 GSTM1 1 GSTM1a 1a GSTM1b 1b GTH4 GTM1 H B MU MU 1	glutathione S transferase mu 1[HGNC:4632]	1p13.3	https://www.genecards.org/cgi-bin/carddisp.pl?gene=GSTM1	ENSG00000134184	http://asia.ensembl.org/Homo_sapiens/Gene/Summary?db=core;g=ENSG00000134184	Apoptosis	https://www.kegg.jp/kegg-bin/search_pathway_text?hsa=map&keyword=Apoptosis%20&mode=1&viewImage=true
hsa-miR-6780a-5p	https://www.mirbase.org/cgi-bin/mature.pl?mature_acc=MIMAT0027460	MIMAT0027460	https://www.mirbase.org/cgi-bin/get_seq.pl?acc=MIMAT0027460	Exon	-27.9	GSTM1	2944	http://biogps.org/#goto=genereport&id=2944	GST1 GSTM1 1 GSTM1a 1a GSTM1b 1b GTH4 GTM1 H B MU MU 1	glutathione S transferase mu 1[HGNC:4632]	1p13.3	https://www.genecards.org/cgi-bin/carddisp.pl?gene=GSTM1	ENSG00000134184	http://asia.ensembl.org/Homo_sapiens/Gene/Summary?db=core;g=ENSG00000134184	Apoptosis	https://www.kegg.jp/kegg-bin/search_pathway_text?hsa=map&keyword=Apoptosis%20&mode=1&viewImage=true
hsa-miR-6785-5p	https://www.mirbase.org/cgi-bin/mature.pl?mature_acc=MIMAT0027470	MIMAT0027470	https://www.mirbase.org/cgi-bin/get_seq.pl?acc=MIMAT0027470	Exon	-26.7	GSTM1	2944	http://biogps.org/#goto=genereport&id=2944	GST1 GSTM1 1 GSTM1a 1a GSTM1b 1b GTH4 GTM1 H B MU MU 1	glutathione S transferase mu 1[HGNC:4632]	1p13.3	https://www.genecards.org/cgi-bin/carddisp.pl?gene=GSTM1	ENSG00000134184	http://asia.ensembl.org/Homo_sapiens/Gene/Summary?db=core;g=ENSG00000134184	Apoptosis	https://www.kegg.jp/kegg-bin/search_pathway_text?hsa=map&keyword=Apoptosis%20&mode=1&viewImage=true
hsa-miR-6788-5p	https://www.mirbase.org/cgi-bin/mature.pl?mature_acc=MIMAT0027476	MIMAT0027476	https://www.mirbase.org/cgi-bin/get_seq.pl?acc=MIMAT0027476	Exon	-19.4	GSTM1	2944	http://biogps.org/#goto=genereport&id=2944	GST1 GSTM1 1 GSTM1a 1a GSTM1b 1b GTH4 GTM1 H B MU MU 1	glutathione S transferase mu 1[HGNC:4632]	1p13.3	https://www.genecards.org/cgi-bin/carddisp.pl?gene=GSTM1	ENSG00000134184	http://asia.ensembl.org/Homo_sapiens/Gene/Summary?db=core;g=ENSG00000134184	Apoptosis	https://www.kegg.jp/kegg-bin/search_pathway_text?hsa=map&keyword=Apoptosis%20&mode=1&viewImage=true
hsa-miR-6883-5p	https://www.mirbase.org/cgi-bin/mature.pl?mature_acc=MIMAT0027666	MIMAT0027666	https://www.mirbase.org/cgi-bin/get_seq.pl?acc=MIMAT0027666	Exon	-27.9	GSTM1	2944	http://biogps.org/#goto=genereport&id=2944	GST1 GSTM1 1 GSTM1a 1a GSTM1b 1b GTH4 GTM1 H B MU MU 1	glutathione S transferase mu 1[HGNC:4632]	1p13.3	https://www.genecards.org/cgi-bin/carddisp.pl?gene=GSTM1	ENSG00000134184	http://asia.ensembl.org/Homo_sapiens/Gene/Summary?db=core;g=ENSG00000134184	Apoptosis	https://www.kegg.jp/kegg-bin/search_pathway_text?hsa=map&keyword=Apoptosis%20&mode=1&viewImage=true
hsa-miR-940	https://www.mirbase.org/cgi-bin/mature.pl?mature_acc=MIMAT0004983	MIMAT0004983	https://www.mirbase.org/cgi-bin/get_seq.pl?acc=MIMAT0004983	Exon	-25.9	GSTM1	2944	http://biogps.org/#goto=genereport&id=2944	GST1 GSTM1 1 GSTM1a 1a GSTM1b 1b GTH4 GTM1 H B MU MU 1	glutathione S transferase mu 1[HGNC:4632]	1p13.3	https://www.genecards.org/cgi-bin/carddisp.pl?gene=GSTM1	ENSG00000134184	http://asia.ensembl.org/Homo_sapiens/Gene/Summary?db=core;g=ENSG00000134184	Apoptosis	https://www.kegg.jp/kegg-bin/search_pathway_text?hsa=map&keyword=Apoptosis%20&mode=1&viewImage=true
hsa-miR-31-3p	https://www.mirbase.org/cgi-bin/mature.pl?mature_acc=MIMAT0004504	MIMAT0004504	https://www.mirbase.org/cgi-bin/get_seq.pl?acc=MIMAT0004504	5UTR	-20.9	KSR2	283455	http://biogps.org/#goto=genereport&id=283455	No data available	kinase suppressor of ras 2[HGNC:18610]	12q24.22 q24.23	https://www.genecards.org/cgi-bin/carddisp.pl?gene=KSR2	ENSG00000171435	http://asia.ensembl.org/Homo_sapiens/Gene/Summary?db=core;g=ENSG00000171435	Apoptosis	https://www.kegg.jp/kegg-bin/search_pathway_text?hsa=map&keyword=Apoptosis%20&mode=1&viewImage=true
hsa-miR-199a-5p	https://www.mirbase.org/cgi-bin/mature.pl?mature_acc=MIMAT0000231	MIMAT0000231	https://www.mirbase.org/cgi-bin/get_seq.pl?acc=MIMAT0000231	Exon	-21.4	MAP3K11	4296	http://biogps.org/#goto=genereport&id=4296	MEKK11 MLK 3 MLK3 PTK1 SPRK	mitogen activated protein kinase kinase kinase 11[HGNC:6850]	11q13.1	https://www.genecards.org/cgi-bin/carddisp.pl?gene=MAP3K11	ENSG00000173327	http://asia.ensembl.org/Homo_sapiens/Gene/Summary?db=core;g=ENSG00000173327	Apoptosis	https://www.kegg.jp/kegg-bin/search_pathway_text?hsa=map&keyword=Apoptosis%20&mode=1&viewImage=true
hsa-miR-490-5p	https://www.mirbase.org/cgi-bin/mature.pl?mature_acc=MIMAT0004764	MIMAT0004764	https://www.mirbase.org/cgi-bin/get_seq.pl?acc=MIMAT0004764	3UTR	-21.2	MAPK1	5594	http://biogps.org/#goto=genereport&id=5594	ERK ERK 2 ERK2 ERT1 MAPK2 P42MAPK PRKM1 PRKM2 p38 p40 p41 p41mapk p42 MAPK	mitogen activated protein kinase 1[HGNC:6871]	22q11.22	https://www.genecards.org/cgi-bin/carddisp.pl?gene=MAPK1	ENSG00000100030	http://asia.ensembl.org/Homo_sapiens/Gene/Summary?db=core;g=ENSG00000100030	Apoptosis	https://www.kegg.jp/kegg-bin/search_pathway_text?hsa=map&keyword=Apoptosis%20&mode=1&viewImage=true
hsa-miR-21-3p	https://www.mirbase.org/cgi-bin/mature.pl?mature_acc=MIMAT0004494	MIMAT0004494	https://www.mirbase.org/cgi-bin/get_seq.pl?acc=MIMAT0004494	Exon	-22.3	MAPK1	5594	http://biogps.org/#goto=genereport&id=5594	ERK ERK 2 ERK2 ERT1 MAPK2 P42MAPK PRKM1 PRKM2 p38 p40 p41 p41mapk p42 MAPK	mitogen activated protein kinase 1[HGNC:6871]	22q11.22	https://www.genecards.org/cgi-bin/carddisp.pl?gene=MAPK1	ENSG00000100030	http://asia.ensembl.org/Homo_sapiens/Gene/Summary?db=core;g=ENSG00000100030	Apoptosis	https://www.kegg.jp/kegg-bin/search_pathway_text?hsa=map&keyword=Apoptosis%20&mode=1&viewImage=true
hsa-miR-490-5p	https://www.mirbase.org/cgi-bin/mature.pl?mature_acc=MIMAT0004764	MIMAT0004764	https://www.mirbase.org/cgi-bin/get_seq.pl?acc=MIMAT0004764	Exon	-21.9	MAPK1	5594	http://biogps.org/#goto=genereport&id=5594	ERK ERK 2 ERK2 ERT1 MAPK2 P42MAPK PRKM1 PRKM2 p38 p40 p41 p41mapk p42 MAPK	mitogen activated protein kinase 1[HGNC:6871]	22q11.22	https://www.genecards.org/cgi-bin/carddisp.pl?gene=MAPK1	ENSG00000100030	http://asia.ensembl.org/Homo_sapiens/Gene/Summary?db=core;g=ENSG00000100030	Apoptosis	https://www.kegg.jp/kegg-bin/search_pathway_text?hsa=map&keyword=Apoptosis%20&mode=1&viewImage=true
hsa-miR-21-3p	https://www.mirbase.org/cgi-bin/mature.pl?mature_acc=MIMAT0004494	MIMAT0004494	https://www.mirbase.org/cgi-bin/get_seq.pl?acc=MIMAT0004494	3UTR	-21.8	MAPK3	5595	http://biogps.org/#goto=genereport&id=5595	ERK 1 ERK1 ERT2 HS44KDAP HUMKER1A P44ERK1 P44MAPK PRKM3 p44 ERK1 p44 MAPK	mitogen activated protein kinase 3[HGNC:6877]	16p11.2	https://www.genecards.org/cgi-bin/carddisp.pl?gene=MAPK3	ENSG00000102882	http://asia.ensembl.org/Homo_sapiens/Gene/Summary?db=core;g=ENSG00000102882	Apoptosis	https://www.kegg.jp/kegg-bin/search_pathway_text?hsa=map&keyword=Apoptosis%20&mode=1&viewImage=true
hsa-miR-21-3p	https://www.mirbase.org/cgi-bin/mature.pl?mature_acc=MIMAT0004494	MIMAT0004494	https://www.mirbase.org/cgi-bin/get_seq.pl?acc=MIMAT0004494	Exon	-22.1	MAPK3	5595	http://biogps.org/#goto=genereport&id=5595	ERK 1 ERK1 ERT2 HS44KDAP HUMKER1A P44ERK1 P44MAPK PRKM3 p44 ERK1 p44 MAPK	mitogen activated protein kinase 3[HGNC:6877]	16p11.2	https://www.genecards.org/cgi-bin/carddisp.pl?gene=MAPK3	ENSG00000102882	http://asia.ensembl.org/Homo_sapiens/Gene/Summary?db=core;g=ENSG00000102882	Apoptosis	https://www.kegg.jp/kegg-bin/search_pathway_text?hsa=map&keyword=Apoptosis%20&mode=1&viewImage=true
hsa-miR-1-5p	https://www.mirbase.org/cgi-bin/mature.pl?mature_acc=MIMAT0031892	MIMAT0031892	https://www.mirbase.org/cgi-bin/get_seq.pl?acc=MIMAT0031892	Exon	-18.5	MET	4233	http://biogps.org/#goto=genereport&id=4233	AUTS9 DFNB97 HGFR RCCP2 c Met	MET proto oncogene receptor tyrosine kinase[HGNC:7029]	7q31.2	https://www.genecards.org/cgi-bin/carddisp.pl?gene=MET	ENSG00000105976	http://asia.ensembl.org/Homo_sapiens/Gene/Summary?db=core;g=ENSG00000105976	Apoptosis	https://www.kegg.jp/kegg-bin/search_pathway_text?hsa=map&keyword=Apoptosis%20&mode=1&viewImage=true
hsa-miR-31-3p	https://www.mirbase.org/cgi-bin/mature.pl?mature_acc=MIMAT0004504	MIMAT0004504	https://www.mirbase.org/cgi-bin/get_seq.pl?acc=MIMAT0004504	5UTR	-19.3	MLH1	4292	http://biogps.org/#goto=genereport&id=4292	COCA2 FCC2 HNPCC HNPCC2 hMLH1	mutL homolog 1[HGNC:7127]	3p22.2	https://www.genecards.org/cgi-bin/carddisp.pl?gene=MLH1	ENSG00000076242	http://asia.ensembl.org/Homo_sapiens/Gene/Summary?db=core;g=ENSG00000076242	Apoptosis	https://www.kegg.jp/kegg-bin/search_pathway_text?hsa=map&keyword=Apoptosis%20&mode=1&viewImage=true
hsa-miR-31-3p	https://www.mirbase.org/cgi-bin/mature.pl?mature_acc=MIMAT0004504	MIMAT0004504	https://www.mirbase.org/cgi-bin/get_seq.pl?acc=MIMAT0004504	Exon	-19.3	MLH1	4292	http://biogps.org/#goto=genereport&id=4292	COCA2 FCC2 HNPCC HNPCC2 hMLH1	mutL homolog 1[HGNC:7127]	3p22.2	https://www.genecards.org/cgi-bin/carddisp.pl?gene=MLH1	ENSG00000076242	http://asia.ensembl.org/Homo_sapiens/Gene/Summary?db=core;g=ENSG00000076242	Apoptosis	https://www.kegg.jp/kegg-bin/search_pathway_text?hsa=map&keyword=Apoptosis%20&mode=1&viewImage=true
hsa-miR-105-5p	https://www.mirbase.org/cgi-bin/mature.pl?mature_acc=MIMAT0000102	MIMAT0000102	https://www.mirbase.org/cgi-bin/get_seq.pl?acc=MIMAT0000102	3UTR	-21.6	MXI1	4601	http://biogps.org/#goto=genereport&id=4601	MAD2 MXD2 MXI bHLHc11	MAX interactor 1 dimerization protein[HGNC:7534]	10q25.2	https://www.genecards.org/cgi-bin/carddisp.pl?gene=MXI1	ENSG00000119950	http://asia.ensembl.org/Homo_sapiens/Gene/Summary?db=core;g=ENSG00000119950	Apoptosis	https://www.kegg.jp/kegg-bin/search_pathway_text?hsa=map&keyword=Apoptosis%20&mode=1&viewImage=true
hsa-miR-106a-5p	https://www.mirbase.org/cgi-bin/mature.pl?mature_acc=MIMAT0000103	MIMAT0000103	https://www.mirbase.org/cgi-bin/get_seq.pl?acc=MIMAT0000103	3UTR	-25.8	MXI1	4601	http://biogps.org/#goto=genereport&id=4601	MAD2 MXD2 MXI bHLHc11	MAX interactor 1 dimerization protein[HGNC:7534]	10q25.2	https://www.genecards.org/cgi-bin/carddisp.pl?gene=MXI1	ENSG00000119950	http://asia.ensembl.org/Homo_sapiens/Gene/Summary?db=core;g=ENSG00000119950	Apoptosis	https://www.kegg.jp/kegg-bin/search_pathway_text?hsa=map&keyword=Apoptosis%20&mode=1&viewImage=true
hsa-miR-106b-5p	https://www.mirbase.org/cgi-bin/mature.pl?mature_acc=MIMAT0000680	MIMAT0000680	https://www.mirbase.org/cgi-bin/get_seq.pl?acc=MIMAT0000680	3UTR	-27.7	MXI1	4601	http://biogps.org/#goto=genereport&id=4601	MAD2 MXD2 MXI bHLHc11	MAX interactor 1 dimerization protein[HGNC:7534]	10q25.2	https://www.genecards.org/cgi-bin/carddisp.pl?gene=MXI1	ENSG00000119950	http://asia.ensembl.org/Homo_sapiens/Gene/Summary?db=core;g=ENSG00000119950	Apoptosis	https://www.kegg.jp/kegg-bin/search_pathway_text?hsa=map&keyword=Apoptosis%20&mode=1&viewImage=true
hsa-miR-1294	https://www.mirbase.org/cgi-bin/mature.pl?mature_acc=MIMAT0005884	MIMAT0005884	https://www.mirbase.org/cgi-bin/get_seq.pl?acc=MIMAT0005884	3UTR	-22	MXI1	4601	http://biogps.org/#goto=genereport&id=4601	MAD2 MXD2 MXI bHLHc11	MAX interactor 1 dimerization protein[HGNC:7534]	10q25.2	https://www.genecards.org/cgi-bin/carddisp.pl?gene=MXI1	ENSG00000119950	http://asia.ensembl.org/Homo_sapiens/Gene/Summary?db=core;g=ENSG00000119950	Apoptosis	https://www.kegg.jp/kegg-bin/search_pathway_text?hsa=map&keyword=Apoptosis%20&mode=1&viewImage=true
hsa-miR-133a-5p	https://www.mirbase.org/cgi-bin/mature.pl?mature_acc=MIMAT0026478	MIMAT0026478	https://www.mirbase.org/cgi-bin/get_seq.pl?acc=MIMAT0026478	3UTR	-17.4	MXI1	4601	http://biogps.org/#goto=genereport&id=4601	MAD2 MXD2 MXI bHLHc11	MAX interactor 1 dimerization protein[HGNC:7534]	10q25.2	https://www.genecards.org/cgi-bin/carddisp.pl?gene=MXI1	ENSG00000119950	http://asia.ensembl.org/Homo_sapiens/Gene/Summary?db=core;g=ENSG00000119950	Apoptosis	https://www.kegg.jp/kegg-bin/search_pathway_text?hsa=map&keyword=Apoptosis%20&mode=1&viewImage=true
hsa-miR-138-1-3p	https://www.mirbase.org/cgi-bin/mature.pl?mature_acc=MIMAT0004607	MIMAT0004607	https://www.mirbase.org/cgi-bin/get_seq.pl?acc=MIMAT0004607	3UTR	-22.1	MXI1	4601	http://biogps.org/#goto=genereport&id=4601	MAD2 MXD2 MXI bHLHc11	MAX interactor 1 dimerization protein[HGNC:7534]	10q25.2	https://www.genecards.org/cgi-bin/carddisp.pl?gene=MXI1	ENSG00000119950	http://asia.ensembl.org/Homo_sapiens/Gene/Summary?db=core;g=ENSG00000119950	Apoptosis	https://www.kegg.jp/kegg-bin/search_pathway_text?hsa=map&keyword=Apoptosis%20&mode=1&viewImage=true
hsa-miR-17-5p	https://www.mirbase.org/cgi-bin/mature.pl?mature_acc=MIMAT0000070	MIMAT0000070	https://www.mirbase.org/cgi-bin/get_seq.pl?acc=MIMAT0000070	3UTR	-25.8	MXI1	4601	http://biogps.org/#goto=genereport&id=4601	MAD2 MXD2 MXI bHLHc11	MAX interactor 1 dimerization protein[HGNC:7534]	10q25.2	https://www.genecards.org/cgi-bin/carddisp.pl?gene=MXI1	ENSG00000119950	http://asia.ensembl.org/Homo_sapiens/Gene/Summary?db=core;g=ENSG00000119950	Apoptosis	https://www.kegg.jp/kegg-bin/search_pathway_text?hsa=map&keyword=Apoptosis%20&mode=1&viewImage=true
hsa-miR-1915-5p	https://www.mirbase.org/cgi-bin/mature.pl?mature_acc=MIMAT0007891	MIMAT0007891	https://www.mirbase.org/cgi-bin/get_seq.pl?acc=MIMAT0007891	3UTR	-25.1	MXI1	4601	http://biogps.org/#goto=genereport&id=4601	MAD2 MXD2 MXI bHLHc11	MAX interactor 1 dimerization protein[HGNC:7534]	10q25.2	https://www.genecards.org/cgi-bin/carddisp.pl?gene=MXI1	ENSG00000119950	http://asia.ensembl.org/Homo_sapiens/Gene/Summary?db=core;g=ENSG00000119950	Apoptosis	https://www.kegg.jp/kegg-bin/search_pathway_text?hsa=map&keyword=Apoptosis%20&mode=1&viewImage=true
hsa-miR-20a-5p	https://www.mirbase.org/cgi-bin/mature.pl?mature_acc=MIMAT0000075	MIMAT0000075	https://www.mirbase.org/cgi-bin/get_seq.pl?acc=MIMAT0000075	3UTR	-23.9	MXI1	4601	http://biogps.org/#goto=genereport&id=4601	MAD2 MXD2 MXI bHLHc11	MAX interactor 1 dimerization protein[HGNC:7534]	10q25.2	https://www.genecards.org/cgi-bin/carddisp.pl?gene=MXI1	ENSG00000119950	http://asia.ensembl.org/Homo_sapiens/Gene/Summary?db=core;g=ENSG00000119950	Apoptosis	https://www.kegg.jp/kegg-bin/search_pathway_text?hsa=map&keyword=Apoptosis%20&mode=1&viewImage=true
hsa-miR-212-5p	https://www.mirbase.org/cgi-bin/mature.pl?mature_acc=MIMAT0022695	MIMAT0022695	https://www.mirbase.org/cgi-bin/get_seq.pl?acc=MIMAT0022695	3UTR	-22.7	MXI1	4601	http://biogps.org/#goto=genereport&id=4601	MAD2 MXD2 MXI bHLHc11	MAX interactor 1 dimerization protein[HGNC:7534]	10q25.2	https://www.genecards.org/cgi-bin/carddisp.pl?gene=MXI1	ENSG00000119950	http://asia.ensembl.org/Homo_sapiens/Gene/Summary?db=core;g=ENSG00000119950	Apoptosis	https://www.kegg.jp/kegg-bin/search_pathway_text?hsa=map&keyword=Apoptosis%20&mode=1&viewImage=true
hsa-miR-215-5p	https://www.mirbase.org/cgi-bin/mature.pl?mature_acc=MIMAT0000272	MIMAT0000272	https://www.mirbase.org/cgi-bin/get_seq.pl?acc=MIMAT0000272	3UTR	-18.9	MXI1	4601	http://biogps.org/#goto=genereport&id=4601	MAD2 MXD2 MXI bHLHc11	MAX interactor 1 dimerization protein[HGNC:7534]	10q25.2	https://www.genecards.org/cgi-bin/carddisp.pl?gene=MXI1	ENSG00000119950	http://asia.ensembl.org/Homo_sapiens/Gene/Summary?db=core;g=ENSG00000119950	Apoptosis	https://www.kegg.jp/kegg-bin/search_pathway_text?hsa=map&keyword=Apoptosis%20&mode=1&viewImage=true
hsa-miR-3136-3p	https://www.mirbase.org/cgi-bin/mature.pl?mature_acc=MIMAT0019203	MIMAT0019203	https://www.mirbase.org/cgi-bin/get_seq.pl?acc=MIMAT0019203	3UTR	-20.4	MXI1	4601	http://biogps.org/#goto=genereport&id=4601	MAD2 MXD2 MXI bHLHc11	MAX interactor 1 dimerization protein[HGNC:7534]	10q25.2	https://www.genecards.org/cgi-bin/carddisp.pl?gene=MXI1	ENSG00000119950	http://asia.ensembl.org/Homo_sapiens/Gene/Summary?db=core;g=ENSG00000119950	Apoptosis	https://www.kegg.jp/kegg-bin/search_pathway_text?hsa=map&keyword=Apoptosis%20&mode=1&viewImage=true
hsa-miR-3150b-3p	https://www.mirbase.org/cgi-bin/mature.pl?mature_acc=MIMAT0018194	MIMAT0018194	https://www.mirbase.org/cgi-bin/get_seq.pl?acc=MIMAT0018194	3UTR	-18.9	MXI1	4601	http://biogps.org/#goto=genereport&id=4601	MAD2 MXD2 MXI bHLHc11	MAX interactor 1 dimerization protein[HGNC:7534]	10q25.2	https://www.genecards.org/cgi-bin/carddisp.pl?gene=MXI1	ENSG00000119950	http://asia.ensembl.org/Homo_sapiens/Gene/Summary?db=core;g=ENSG00000119950	Apoptosis	https://www.kegg.jp/kegg-bin/search_pathway_text?hsa=map&keyword=Apoptosis%20&mode=1&viewImage=true
hsa-miR-3157-3p	https://www.mirbase.org/cgi-bin/mature.pl?mature_acc=MIMAT0019210	MIMAT0019210	https://www.mirbase.org/cgi-bin/get_seq.pl?acc=MIMAT0019210	3UTR	-21.2	MXI1	4601	http://biogps.org/#goto=genereport&id=4601	MAD2 MXD2 MXI bHLHc11	MAX interactor 1 dimerization protein[HGNC:7534]	10q25.2	https://www.genecards.org/cgi-bin/carddisp.pl?gene=MXI1	ENSG00000119950	http://asia.ensembl.org/Homo_sapiens/Gene/Summary?db=core;g=ENSG00000119950	Apoptosis	https://www.kegg.jp/kegg-bin/search_pathway_text?hsa=map&keyword=Apoptosis%20&mode=1&viewImage=true
hsa-miR-3163	https://www.mirbase.org/cgi-bin/mature.pl?mature_acc=MIMAT0015037	MIMAT0015037	https://www.mirbase.org/cgi-bin/get_seq.pl?acc=MIMAT0015037	3UTR	-19.6	MXI1	4601	http://biogps.org/#goto=genereport&id=4601	MAD2 MXD2 MXI bHLHc11	MAX interactor 1 dimerization protein[HGNC:7534]	10q25.2	https://www.genecards.org/cgi-bin/carddisp.pl?gene=MXI1	ENSG00000119950	http://asia.ensembl.org/Homo_sapiens/Gene/Summary?db=core;g=ENSG00000119950	Apoptosis	https://www.kegg.jp/kegg-bin/search_pathway_text?hsa=map&keyword=Apoptosis%20&mode=1&viewImage=true
hsa-miR-3202	https://www.mirbase.org/cgi-bin/mature.pl?mature_acc=MIMAT0015089	MIMAT0015089	https://www.mirbase.org/cgi-bin/get_seq.pl?acc=MIMAT0015089	3UTR	-19.4	MXI1	4601	http://biogps.org/#goto=genereport&id=4601	MAD2 MXD2 MXI bHLHc11	MAX interactor 1 dimerization protein[HGNC:7534]	10q25.2	https://www.genecards.org/cgi-bin/carddisp.pl?gene=MXI1	ENSG00000119950	http://asia.ensembl.org/Homo_sapiens/Gene/Summary?db=core;g=ENSG00000119950	Apoptosis	https://www.kegg.jp/kegg-bin/search_pathway_text?hsa=map&keyword=Apoptosis%20&mode=1&viewImage=true
hsa-miR-320a-3p	https://www.mirbase.org/cgi-bin/mature.pl?mature_acc=MIMAT0000510	MIMAT0000510	https://www.mirbase.org/cgi-bin/get_seq.pl?acc=MIMAT0000510	3UTR	-22.3	MXI1	4601	http://biogps.org/#goto=genereport&id=4601	MAD2 MXD2 MXI bHLHc11	MAX interactor 1 dimerization protein[HGNC:7534]	10q25.2	https://www.genecards.org/cgi-bin/carddisp.pl?gene=MXI1	ENSG00000119950	http://asia.ensembl.org/Homo_sapiens/Gene/Summary?db=core;g=ENSG00000119950	Apoptosis	https://www.kegg.jp/kegg-bin/search_pathway_text?hsa=map&keyword=Apoptosis%20&mode=1&viewImage=true
hsa-miR-320b	https://www.mirbase.org/cgi-bin/mature.pl?mature_acc=MIMAT0005792	MIMAT0005792	https://www.mirbase.org/cgi-bin/get_seq.pl?acc=MIMAT0005792	3UTR	-23	MXI1	4601	http://biogps.org/#goto=genereport&id=4601	MAD2 MXD2 MXI bHLHc11	MAX interactor 1 dimerization protein[HGNC:7534]	10q25.2	https://www.genecards.org/cgi-bin/carddisp.pl?gene=MXI1	ENSG00000119950	http://asia.ensembl.org/Homo_sapiens/Gene/Summary?db=core;g=ENSG00000119950	Apoptosis	https://www.kegg.jp/kegg-bin/search_pathway_text?hsa=map&keyword=Apoptosis%20&mode=1&viewImage=true
hsa-miR-323b-5p	https://www.mirbase.org/cgi-bin/mature.pl?mature_acc=MIMAT0001630	MIMAT0001630	https://www.mirbase.org/cgi-bin/get_seq.pl?acc=MIMAT0001630	3UTR	-23.9	MXI1	4601	http://biogps.org/#goto=genereport&id=4601	MAD2 MXD2 MXI bHLHc11	MAX interactor 1 dimerization protein[HGNC:7534]	10q25.2	https://www.genecards.org/cgi-bin/carddisp.pl?gene=MXI1	ENSG00000119950	http://asia.ensembl.org/Homo_sapiens/Gene/Summary?db=core;g=ENSG00000119950	Apoptosis	https://www.kegg.jp/kegg-bin/search_pathway_text?hsa=map&keyword=Apoptosis%20&mode=1&viewImage=true
hsa-miR-328-3p	https://www.mirbase.org/cgi-bin/mature.pl?mature_acc=MIMAT0000752	MIMAT0000752	https://www.mirbase.org/cgi-bin/get_seq.pl?acc=MIMAT0000752	3UTR	-22.8	MXI1	4601	http://biogps.org/#goto=genereport&id=4601	MAD2 MXD2 MXI bHLHc11	MAX interactor 1 dimerization protein[HGNC:7534]	10q25.2	https://www.genecards.org/cgi-bin/carddisp.pl?gene=MXI1	ENSG00000119950	http://asia.ensembl.org/Homo_sapiens/Gene/Summary?db=core;g=ENSG00000119950	Apoptosis	https://www.kegg.jp/kegg-bin/search_pathway_text?hsa=map&keyword=Apoptosis%20&mode=1&viewImage=true
hsa-miR-3689d	https://www.mirbase.org/cgi-bin/mature.pl?mature_acc=MIMAT0019008	MIMAT0019008	https://www.mirbase.org/cgi-bin/get_seq.pl?acc=MIMAT0019008	3UTR	-18.7	MXI1	4601	http://biogps.org/#goto=genereport&id=4601	MAD2 MXD2 MXI bHLHc11	MAX interactor 1 dimerization protein[HGNC:7534]	10q25.2	https://www.genecards.org/cgi-bin/carddisp.pl?gene=MXI1	ENSG00000119950	http://asia.ensembl.org/Homo_sapiens/Gene/Summary?db=core;g=ENSG00000119950	Apoptosis	https://www.kegg.jp/kegg-bin/search_pathway_text?hsa=map&keyword=Apoptosis%20&mode=1&viewImage=true
hsa-miR-3692-5p	https://www.mirbase.org/cgi-bin/mature.pl?mature_acc=MIMAT0018121	MIMAT0018121	https://www.mirbase.org/cgi-bin/get_seq.pl?acc=MIMAT0018121	3UTR	-22.4	MXI1	4601	http://biogps.org/#goto=genereport&id=4601	MAD2 MXD2 MXI bHLHc11	MAX interactor 1 dimerization protein[HGNC:7534]	10q25.2	https://www.genecards.org/cgi-bin/carddisp.pl?gene=MXI1	ENSG00000119950	http://asia.ensembl.org/Homo_sapiens/Gene/Summary?db=core;g=ENSG00000119950	Apoptosis	https://www.kegg.jp/kegg-bin/search_pathway_text?hsa=map&keyword=Apoptosis%20&mode=1&viewImage=true
hsa-miR-377-5p	https://www.mirbase.org/cgi-bin/mature.pl?mature_acc=MIMAT0004689	MIMAT0004689	https://www.mirbase.org/cgi-bin/get_seq.pl?acc=MIMAT0004689	3UTR	-17.2	MXI1	4601	http://biogps.org/#goto=genereport&id=4601	MAD2 MXD2 MXI bHLHc11	MAX interactor 1 dimerization protein[HGNC:7534]	10q25.2	https://www.genecards.org/cgi-bin/carddisp.pl?gene=MXI1	ENSG00000119950	http://asia.ensembl.org/Homo_sapiens/Gene/Summary?db=core;g=ENSG00000119950	Apoptosis	https://www.kegg.jp/kegg-bin/search_pathway_text?hsa=map&keyword=Apoptosis%20&mode=1&viewImage=true
hsa-miR-3909	https://www.mirbase.org/cgi-bin/mature.pl?mature_acc=MIMAT0018183	MIMAT0018183	https://www.mirbase.org/cgi-bin/get_seq.pl?acc=MIMAT0018183	3UTR	-21.8	MXI1	4601	http://biogps.org/#goto=genereport&id=4601	MAD2 MXD2 MXI bHLHc11	MAX interactor 1 dimerization protein[HGNC:7534]	10q25.2	https://www.genecards.org/cgi-bin/carddisp.pl?gene=MXI1	ENSG00000119950	http://asia.ensembl.org/Homo_sapiens/Gene/Summary?db=core;g=ENSG00000119950	Apoptosis	https://www.kegg.jp/kegg-bin/search_pathway_text?hsa=map&keyword=Apoptosis%20&mode=1&viewImage=true
hsa-miR-433-3p	https://www.mirbase.org/cgi-bin/mature.pl?mature_acc=MIMAT0001627	MIMAT0001627	https://www.mirbase.org/cgi-bin/get_seq.pl?acc=MIMAT0001627	3UTR	-21.8	MXI1	4601	http://biogps.org/#goto=genereport&id=4601	MAD2 MXD2 MXI bHLHc11	MAX interactor 1 dimerization protein[HGNC:7534]	10q25.2	https://www.genecards.org/cgi-bin/carddisp.pl?gene=MXI1	ENSG00000119950	http://asia.ensembl.org/Homo_sapiens/Gene/Summary?db=core;g=ENSG00000119950	Apoptosis	https://www.kegg.jp/kegg-bin/search_pathway_text?hsa=map&keyword=Apoptosis%20&mode=1&viewImage=true
hsa-miR-4429	https://www.mirbase.org/cgi-bin/mature.pl?mature_acc=MIMAT0018944	MIMAT0018944	https://www.mirbase.org/cgi-bin/get_seq.pl?acc=MIMAT0018944	3UTR	-23.1	MXI1	4601	http://biogps.org/#goto=genereport&id=4601	MAD2 MXD2 MXI bHLHc11	MAX interactor 1 dimerization protein[HGNC:7534]	10q25.2	https://www.genecards.org/cgi-bin/carddisp.pl?gene=MXI1	ENSG00000119950	http://asia.ensembl.org/Homo_sapiens/Gene/Summary?db=core;g=ENSG00000119950	Apoptosis	https://www.kegg.jp/kegg-bin/search_pathway_text?hsa=map&keyword=Apoptosis%20&mode=1&viewImage=true
hsa-miR-4519	https://www.mirbase.org/cgi-bin/mature.pl?mature_acc=MIMAT0019056	MIMAT0019056	https://www.mirbase.org/cgi-bin/get_seq.pl?acc=MIMAT0019056	3UTR	-17.9	MXI1	4601	http://biogps.org/#goto=genereport&id=4601	MAD2 MXD2 MXI bHLHc11	MAX interactor 1 dimerization protein[HGNC:7534]	10q25.2	https://www.genecards.org/cgi-bin/carddisp.pl?gene=MXI1	ENSG00000119950	http://asia.ensembl.org/Homo_sapiens/Gene/Summary?db=core;g=ENSG00000119950	Apoptosis	https://www.kegg.jp/kegg-bin/search_pathway_text?hsa=map&keyword=Apoptosis%20&mode=1&viewImage=true
hsa-miR-4682	https://www.mirbase.org/cgi-bin/mature.pl?mature_acc=MIMAT0019767	MIMAT0019767	https://www.mirbase.org/cgi-bin/get_seq.pl?acc=MIMAT0019767	3UTR	-24.9	MXI1	4601	http://biogps.org/#goto=genereport&id=4601	MAD2 MXD2 MXI bHLHc11	MAX interactor 1 dimerization protein[HGNC:7534]	10q25.2	https://www.genecards.org/cgi-bin/carddisp.pl?gene=MXI1	ENSG00000119950	http://asia.ensembl.org/Homo_sapiens/Gene/Summary?db=core;g=ENSG00000119950	Apoptosis	https://www.kegg.jp/kegg-bin/search_pathway_text?hsa=map&keyword=Apoptosis%20&mode=1&viewImage=true
hsa-miR-4682	https://www.mirbase.org/cgi-bin/mature.pl?mature_acc=MIMAT0019767	MIMAT0019767	https://www.mirbase.org/cgi-bin/get_seq.pl?acc=MIMAT0019767	3UTR	-24.9	MXI1	4601	http://biogps.org/#goto=genereport&id=4601	MAD2 MXD2 MXI bHLHc11	MAX interactor 1 dimerization protein[HGNC:7534]	10q25.2	https://www.genecards.org/cgi-bin/carddisp.pl?gene=MXI1	ENSG00000119950	http://asia.ensembl.org/Homo_sapiens/Gene/Summary?db=core;g=ENSG00000119950	Apoptosis	https://www.kegg.jp/kegg-bin/search_pathway_text?hsa=map&keyword=Apoptosis%20&mode=1&viewImage=true
hsa-miR-4682	https://www.mirbase.org/cgi-bin/mature.pl?mature_acc=MIMAT0019767	MIMAT0019767	https://www.mirbase.org/cgi-bin/get_seq.pl?acc=MIMAT0019767	3UTR	-24.9	MXI1	4601	http://biogps.org/#goto=genereport&id=4601	MAD2 MXD2 MXI bHLHc11	MAX interactor 1 dimerization protein[HGNC:7534]	10q25.2	https://www.genecards.org/cgi-bin/carddisp.pl?gene=MXI1	ENSG00000119950	http://asia.ensembl.org/Homo_sapiens/Gene/Summary?db=core;g=ENSG00000119950	Apoptosis	https://www.kegg.jp/kegg-bin/search_pathway_text?hsa=map&keyword=Apoptosis%20&mode=1&viewImage=true
hsa-miR-4750-3p	https://www.mirbase.org/cgi-bin/mature.pl?mature_acc=MIMAT0022979	MIMAT0022979	https://www.mirbase.org/cgi-bin/get_seq.pl?acc=MIMAT0022979	3UTR	-20	MXI1	4601	http://biogps.org/#goto=genereport&id=4601	MAD2 MXD2 MXI bHLHc11	MAX interactor 1 dimerization protein[HGNC:7534]	10q25.2	https://www.genecards.org/cgi-bin/carddisp.pl?gene=MXI1	ENSG00000119950	http://asia.ensembl.org/Homo_sapiens/Gene/Summary?db=core;g=ENSG00000119950	Apoptosis	https://www.kegg.jp/kegg-bin/search_pathway_text?hsa=map&keyword=Apoptosis%20&mode=1&viewImage=true
hsa-miR-4750-3p	https://www.mirbase.org/cgi-bin/mature.pl?mature_acc=MIMAT0022979	MIMAT0022979	https://www.mirbase.org/cgi-bin/get_seq.pl?acc=MIMAT0022979	3UTR	-20	MXI1	4601	http://biogps.org/#goto=genereport&id=4601	MAD2 MXD2 MXI bHLHc11	MAX interactor 1 dimerization protein[HGNC:7534]	10q25.2	https://www.genecards.org/cgi-bin/carddisp.pl?gene=MXI1	ENSG00000119950	http://asia.ensembl.org/Homo_sapiens/Gene/Summary?db=core;g=ENSG00000119950	Apoptosis	https://www.kegg.jp/kegg-bin/search_pathway_text?hsa=map&keyword=Apoptosis%20&mode=1&viewImage=true
hsa-miR-4758-3p	https://www.mirbase.org/cgi-bin/mature.pl?mature_acc=MIMAT0019904	MIMAT0019904	https://www.mirbase.org/cgi-bin/get_seq.pl?acc=MIMAT0019904	3UTR	-21.3	MXI1	4601	http://biogps.org/#goto=genereport&id=4601	MAD2 MXD2 MXI bHLHc11	MAX interactor 1 dimerization protein[HGNC:7534]	10q25.2	https://www.genecards.org/cgi-bin/carddisp.pl?gene=MXI1	ENSG00000119950	http://asia.ensembl.org/Homo_sapiens/Gene/Summary?db=core;g=ENSG00000119950	Apoptosis	https://www.kegg.jp/kegg-bin/search_pathway_text?hsa=map&keyword=Apoptosis%20&mode=1&viewImage=true
hsa-miR-4758-3p	https://www.mirbase.org/cgi-bin/mature.pl?mature_acc=MIMAT0019904	MIMAT0019904	https://www.mirbase.org/cgi-bin/get_seq.pl?acc=MIMAT0019904	3UTR	-21.3	MXI1	4601	http://biogps.org/#goto=genereport&id=4601	MAD2 MXD2 MXI bHLHc11	MAX interactor 1 dimerization protein[HGNC:7534]	10q25.2	https://www.genecards.org/cgi-bin/carddisp.pl?gene=MXI1	ENSG00000119950	http://asia.ensembl.org/Homo_sapiens/Gene/Summary?db=core;g=ENSG00000119950	Apoptosis	https://www.kegg.jp/kegg-bin/search_pathway_text?hsa=map&keyword=Apoptosis%20&mode=1&viewImage=true
hsa-miR-4758-3p	https://www.mirbase.org/cgi-bin/mature.pl?mature_acc=MIMAT0019904	MIMAT0019904	https://www.mirbase.org/cgi-bin/get_seq.pl?acc=MIMAT0019904	3UTR	-21.3	MXI1	4601	http://biogps.org/#goto=genereport&id=4601	MAD2 MXD2 MXI bHLHc11	MAX interactor 1 dimerization protein[HGNC:7534]	10q25.2	https://www.genecards.org/cgi-bin/carddisp.pl?gene=MXI1	ENSG00000119950	http://asia.ensembl.org/Homo_sapiens/Gene/Summary?db=core;g=ENSG00000119950	Apoptosis	https://www.kegg.jp/kegg-bin/search_pathway_text?hsa=map&keyword=Apoptosis%20&mode=1&viewImage=true
hsa-miR-486-5p	https://www.mirbase.org/cgi-bin/mature.pl?mature_acc=MIMAT0002177	MIMAT0002177	https://www.mirbase.org/cgi-bin/get_seq.pl?acc=MIMAT0002177	3UTR	-19.7	MXI1	4601	http://biogps.org/#goto=genereport&id=4601	MAD2 MXD2 MXI bHLHc11	MAX interactor 1 dimerization protein[HGNC:7534]	10q25.2	https://www.genecards.org/cgi-bin/carddisp.pl?gene=MXI1	ENSG00000119950	http://asia.ensembl.org/Homo_sapiens/Gene/Summary?db=core;g=ENSG00000119950	Apoptosis	https://www.kegg.jp/kegg-bin/search_pathway_text?hsa=map&keyword=Apoptosis%20&mode=1&viewImage=true
hsa-miR-486-5p	https://www.mirbase.org/cgi-bin/mature.pl?mature_acc=MIMAT0002177	MIMAT0002177	https://www.mirbase.org/cgi-bin/get_seq.pl?acc=MIMAT0002177	3UTR	-19.7	MXI1	4601	http://biogps.org/#goto=genereport&id=4601	MAD2 MXD2 MXI bHLHc11	MAX interactor 1 dimerization protein[HGNC:7534]	10q25.2	https://www.genecards.org/cgi-bin/carddisp.pl?gene=MXI1	ENSG00000119950	http://asia.ensembl.org/Homo_sapiens/Gene/Summary?db=core;g=ENSG00000119950	Apoptosis	https://www.kegg.jp/kegg-bin/search_pathway_text?hsa=map&keyword=Apoptosis%20&mode=1&viewImage=true
hsa-miR-489-3p	https://www.mirbase.org/cgi-bin/mature.pl?mature_acc=MIMAT0002805	MIMAT0002805	https://www.mirbase.org/cgi-bin/get_seq.pl?acc=MIMAT0002805	3UTR	-15.8	MXI1	4601	http://biogps.org/#goto=genereport&id=4601	MAD2 MXD2 MXI bHLHc11	MAX interactor 1 dimerization protein[HGNC:7534]	10q25.2	https://www.genecards.org/cgi-bin/carddisp.pl?gene=MXI1	ENSG00000119950	http://asia.ensembl.org/Homo_sapiens/Gene/Summary?db=core;g=ENSG00000119950	Apoptosis	https://www.kegg.jp/kegg-bin/search_pathway_text?hsa=map&keyword=Apoptosis%20&mode=1&viewImage=true
hsa-miR-489-3p	https://www.mirbase.org/cgi-bin/mature.pl?mature_acc=MIMAT0002805	MIMAT0002805	https://www.mirbase.org/cgi-bin/get_seq.pl?acc=MIMAT0002805	3UTR	-15.8	MXI1	4601	http://biogps.org/#goto=genereport&id=4601	MAD2 MXD2 MXI bHLHc11	MAX interactor 1 dimerization protein[HGNC:7534]	10q25.2	https://www.genecards.org/cgi-bin/carddisp.pl?gene=MXI1	ENSG00000119950	http://asia.ensembl.org/Homo_sapiens/Gene/Summary?db=core;g=ENSG00000119950	Apoptosis	https://www.kegg.jp/kegg-bin/search_pathway_text?hsa=map&keyword=Apoptosis%20&mode=1&viewImage=true
hsa-miR-489-3p	https://www.mirbase.org/cgi-bin/mature.pl?mature_acc=MIMAT0002805	MIMAT0002805	https://www.mirbase.org/cgi-bin/get_seq.pl?acc=MIMAT0002805	3UTR	-15.8	MXI1	4601	http://biogps.org/#goto=genereport&id=4601	MAD2 MXD2 MXI bHLHc11	MAX interactor 1 dimerization protein[HGNC:7534]	10q25.2	https://www.genecards.org/cgi-bin/carddisp.pl?gene=MXI1	ENSG00000119950	http://asia.ensembl.org/Homo_sapiens/Gene/Summary?db=core;g=ENSG00000119950	Apoptosis	https://www.kegg.jp/kegg-bin/search_pathway_text?hsa=map&keyword=Apoptosis%20&mode=1&viewImage=true
hsa-miR-489-3p	https://www.mirbase.org/cgi-bin/mature.pl?mature_acc=MIMAT0002805	MIMAT0002805	https://www.mirbase.org/cgi-bin/get_seq.pl?acc=MIMAT0002805	3UTR	-15.8	MXI1	4601	http://biogps.org/#goto=genereport&id=4601	MAD2 MXD2 MXI bHLHc11	MAX interactor 1 dimerization protein[HGNC:7534]	10q25.2	https://www.genecards.org/cgi-bin/carddisp.pl?gene=MXI1	ENSG00000119950	http://asia.ensembl.org/Homo_sapiens/Gene/Summary?db=core;g=ENSG00000119950	Apoptosis	https://www.kegg.jp/kegg-bin/search_pathway_text?hsa=map&keyword=Apoptosis%20&mode=1&viewImage=true
hsa-miR-5682	https://www.mirbase.org/cgi-bin/mature.pl?mature_acc=MIMAT0022470	MIMAT0022470	https://www.mirbase.org/cgi-bin/get_seq.pl?acc=MIMAT0022470	3UTR	-26.8	MXI1	4601	http://biogps.org/#goto=genereport&id=4601	MAD2 MXD2 MXI bHLHc11	MAX interactor 1 dimerization protein[HGNC:7534]	10q25.2	https://www.genecards.org/cgi-bin/carddisp.pl?gene=MXI1	ENSG00000119950	http://asia.ensembl.org/Homo_sapiens/Gene/Summary?db=core;g=ENSG00000119950	Apoptosis	https://www.kegg.jp/kegg-bin/search_pathway_text?hsa=map&keyword=Apoptosis%20&mode=1&viewImage=true
hsa-miR-5682	https://www.mirbase.org/cgi-bin/mature.pl?mature_acc=MIMAT0022470	MIMAT0022470	https://www.mirbase.org/cgi-bin/get_seq.pl?acc=MIMAT0022470	3UTR	-26.8	MXI1	4601	http://biogps.org/#goto=genereport&id=4601	MAD2 MXD2 MXI bHLHc11	MAX interactor 1 dimerization protein[HGNC:7534]	10q25.2	https://www.genecards.org/cgi-bin/carddisp.pl?gene=MXI1	ENSG00000119950	http://asia.ensembl.org/Homo_sapiens/Gene/Summary?db=core;g=ENSG00000119950	Apoptosis	https://www.kegg.jp/kegg-bin/search_pathway_text?hsa=map&keyword=Apoptosis%20&mode=1&viewImage=true
hsa-miR-5682	https://www.mirbase.org/cgi-bin/mature.pl?mature_acc=MIMAT0022470	MIMAT0022470	https://www.mirbase.org/cgi-bin/get_seq.pl?acc=MIMAT0022470	3UTR	-26.8	MXI1	4601	http://biogps.org/#goto=genereport&id=4601	MAD2 MXD2 MXI bHLHc11	MAX interactor 1 dimerization protein[HGNC:7534]	10q25.2	https://www.genecards.org/cgi-bin/carddisp.pl?gene=MXI1	ENSG00000119950	http://asia.ensembl.org/Homo_sapiens/Gene/Summary?db=core;g=ENSG00000119950	Apoptosis	https://www.kegg.jp/kegg-bin/search_pathway_text?hsa=map&keyword=Apoptosis%20&mode=1&viewImage=true
hsa-miR-5682	https://www.mirbase.org/cgi-bin/mature.pl?mature_acc=MIMAT0022470	MIMAT0022470	https://www.mirbase.org/cgi-bin/get_seq.pl?acc=MIMAT0022470	3UTR	-26.8	MXI1	4601	http://biogps.org/#goto=genereport&id=4601	MAD2 MXD2 MXI bHLHc11	MAX interactor 1 dimerization protein[HGNC:7534]	10q25.2	https://www.genecards.org/cgi-bin/carddisp.pl?gene=MXI1	ENSG00000119950	http://asia.ensembl.org/Homo_sapiens/Gene/Summary?db=core;g=ENSG00000119950	Apoptosis	https://www.kegg.jp/kegg-bin/search_pathway_text?hsa=map&keyword=Apoptosis%20&mode=1&viewImage=true
hsa-miR-597-5p	https://www.mirbase.org/cgi-bin/mature.pl?mature_acc=MIMAT0003265	MIMAT0003265	https://www.mirbase.org/cgi-bin/get_seq.pl?acc=MIMAT0003265	3UTR	-19	MXI1	4601	http://biogps.org/#goto=genereport&id=4601	MAD2 MXD2 MXI bHLHc11	MAX interactor 1 dimerization protein[HGNC:7534]	10q25.2	https://www.genecards.org/cgi-bin/carddisp.pl?gene=MXI1	ENSG00000119950	http://asia.ensembl.org/Homo_sapiens/Gene/Summary?db=core;g=ENSG00000119950	Apoptosis	https://www.kegg.jp/kegg-bin/search_pathway_text?hsa=map&keyword=Apoptosis%20&mode=1&viewImage=true
hsa-miR-597-5p	https://www.mirbase.org/cgi-bin/mature.pl?mature_acc=MIMAT0003265	MIMAT0003265	https://www.mirbase.org/cgi-bin/get_seq.pl?acc=MIMAT0003265	3UTR	-19	MXI1	4601	http://biogps.org/#goto=genereport&id=4601	MAD2 MXD2 MXI bHLHc11	MAX interactor 1 dimerization protein[HGNC:7534]	10q25.2	https://www.genecards.org/cgi-bin/carddisp.pl?gene=MXI1	ENSG00000119950	http://asia.ensembl.org/Homo_sapiens/Gene/Summary?db=core;g=ENSG00000119950	Apoptosis	https://www.kegg.jp/kegg-bin/search_pathway_text?hsa=map&keyword=Apoptosis%20&mode=1&viewImage=true
hsa-miR-597-5p	https://www.mirbase.org/cgi-bin/mature.pl?mature_acc=MIMAT0003265	MIMAT0003265	https://www.mirbase.org/cgi-bin/get_seq.pl?acc=MIMAT0003265	3UTR	-19	MXI1	4601	http://biogps.org/#goto=genereport&id=4601	MAD2 MXD2 MXI bHLHc11	MAX interactor 1 dimerization protein[HGNC:7534]	10q25.2	https://www.genecards.org/cgi-bin/carddisp.pl?gene=MXI1	ENSG00000119950	http://asia.ensembl.org/Homo_sapiens/Gene/Summary?db=core;g=ENSG00000119950	Apoptosis	https://www.kegg.jp/kegg-bin/search_pathway_text?hsa=map&keyword=Apoptosis%20&mode=1&viewImage=true
hsa-miR-597-5p	https://www.mirbase.org/cgi-bin/mature.pl?mature_acc=MIMAT0003265	MIMAT0003265	https://www.mirbase.org/cgi-bin/get_seq.pl?acc=MIMAT0003265	3UTR	-19	MXI1	4601	http://biogps.org/#goto=genereport&id=4601	MAD2 MXD2 MXI bHLHc11	MAX interactor 1 dimerization protein[HGNC:7534]	10q25.2	https://www.genecards.org/cgi-bin/carddisp.pl?gene=MXI1	ENSG00000119950	http://asia.ensembl.org/Homo_sapiens/Gene/Summary?db=core;g=ENSG00000119950	Apoptosis	https://www.kegg.jp/kegg-bin/search_pathway_text?hsa=map&keyword=Apoptosis%20&mode=1&viewImage=true
hsa-miR-6071	https://www.mirbase.org/cgi-bin/mature.pl?mature_acc=MIMAT0023696	MIMAT0023696	https://www.mirbase.org/cgi-bin/get_seq.pl?acc=MIMAT0023696	3UTR	-19.7	MXI1	4601	http://biogps.org/#goto=genereport&id=4601	MAD2 MXD2 MXI bHLHc11	MAX interactor 1 dimerization protein[HGNC:7534]	10q25.2	https://www.genecards.org/cgi-bin/carddisp.pl?gene=MXI1	ENSG00000119950	http://asia.ensembl.org/Homo_sapiens/Gene/Summary?db=core;g=ENSG00000119950	Apoptosis	https://www.kegg.jp/kegg-bin/search_pathway_text?hsa=map&keyword=Apoptosis%20&mode=1&viewImage=true
hsa-miR-6071	https://www.mirbase.org/cgi-bin/mature.pl?mature_acc=MIMAT0023696	MIMAT0023696	https://www.mirbase.org/cgi-bin/get_seq.pl?acc=MIMAT0023696	3UTR	-19.7	MXI1	4601	http://biogps.org/#goto=genereport&id=4601	MAD2 MXD2 MXI bHLHc11	MAX interactor 1 dimerization protein[HGNC:7534]	10q25.2	https://www.genecards.org/cgi-bin/carddisp.pl?gene=MXI1	ENSG00000119950	http://asia.ensembl.org/Homo_sapiens/Gene/Summary?db=core;g=ENSG00000119950	Apoptosis	https://www.kegg.jp/kegg-bin/search_pathway_text?hsa=map&keyword=Apoptosis%20&mode=1&viewImage=true
hsa-miR-6499-3p	https://www.mirbase.org/cgi-bin/mature.pl?mature_acc=MIMAT0025451	MIMAT0025451	https://www.mirbase.org/cgi-bin/get_seq.pl?acc=MIMAT0025451	3UTR	-24.7	MXI1	4601	http://biogps.org/#goto=genereport&id=4601	MAD2 MXD2 MXI bHLHc11	MAX interactor 1 dimerization protein[HGNC:7534]	10q25.2	https://www.genecards.org/cgi-bin/carddisp.pl?gene=MXI1	ENSG00000119950	http://asia.ensembl.org/Homo_sapiens/Gene/Summary?db=core;g=ENSG00000119950	Apoptosis	https://www.kegg.jp/kegg-bin/search_pathway_text?hsa=map&keyword=Apoptosis%20&mode=1&viewImage=true
hsa-miR-6499-3p	https://www.mirbase.org/cgi-bin/mature.pl?mature_acc=MIMAT0025451	MIMAT0025451	https://www.mirbase.org/cgi-bin/get_seq.pl?acc=MIMAT0025451	3UTR	-24.7	MXI1	4601	http://biogps.org/#goto=genereport&id=4601	MAD2 MXD2 MXI bHLHc11	MAX interactor 1 dimerization protein[HGNC:7534]	10q25.2	https://www.genecards.org/cgi-bin/carddisp.pl?gene=MXI1	ENSG00000119950	http://asia.ensembl.org/Homo_sapiens/Gene/Summary?db=core;g=ENSG00000119950	Apoptosis	https://www.kegg.jp/kegg-bin/search_pathway_text?hsa=map&keyword=Apoptosis%20&mode=1&viewImage=true
hsa-miR-6499-3p	https://www.mirbase.org/cgi-bin/mature.pl?mature_acc=MIMAT0025451	MIMAT0025451	https://www.mirbase.org/cgi-bin/get_seq.pl?acc=MIMAT0025451	3UTR	-24.7	MXI1	4601	http://biogps.org/#goto=genereport&id=4601	MAD2 MXD2 MXI bHLHc11	MAX interactor 1 dimerization protein[HGNC:7534]	10q25.2	https://www.genecards.org/cgi-bin/carddisp.pl?gene=MXI1	ENSG00000119950	http://asia.ensembl.org/Homo_sapiens/Gene/Summary?db=core;g=ENSG00000119950	Apoptosis	https://www.kegg.jp/kegg-bin/search_pathway_text?hsa=map&keyword=Apoptosis%20&mode=1&viewImage=true
hsa-miR-6499-3p	https://www.mirbase.org/cgi-bin/mature.pl?mature_acc=MIMAT0025451	MIMAT0025451	https://www.mirbase.org/cgi-bin/get_seq.pl?acc=MIMAT0025451	3UTR	-24.7	MXI1	4601	http://biogps.org/#goto=genereport&id=4601	MAD2 MXD2 MXI bHLHc11	MAX interactor 1 dimerization protein[HGNC:7534]	10q25.2	https://www.genecards.org/cgi-bin/carddisp.pl?gene=MXI1	ENSG00000119950	http://asia.ensembl.org/Homo_sapiens/Gene/Summary?db=core;g=ENSG00000119950	Apoptosis	https://www.kegg.jp/kegg-bin/search_pathway_text?hsa=map&keyword=Apoptosis%20&mode=1&viewImage=true
hsa-miR-650	https://www.mirbase.org/cgi-bin/mature.pl?mature_acc=MIMAT0003320	MIMAT0003320	https://www.mirbase.org/cgi-bin/get_seq.pl?acc=MIMAT0003320	3UTR	-20.2	MXI1	4601	http://biogps.org/#goto=genereport&id=4601	MAD2 MXD2 MXI bHLHc11	MAX interactor 1 dimerization protein[HGNC:7534]	10q25.2	https://www.genecards.org/cgi-bin/carddisp.pl?gene=MXI1	ENSG00000119950	http://asia.ensembl.org/Homo_sapiens/Gene/Summary?db=core;g=ENSG00000119950	Apoptosis	https://www.kegg.jp/kegg-bin/search_pathway_text?hsa=map&keyword=Apoptosis%20&mode=1&viewImage=true
hsa-miR-650	https://www.mirbase.org/cgi-bin/mature.pl?mature_acc=MIMAT0003320	MIMAT0003320	https://www.mirbase.org/cgi-bin/get_seq.pl?acc=MIMAT0003320	3UTR	-20.2	MXI1	4601	http://biogps.org/#goto=genereport&id=4601	MAD2 MXD2 MXI bHLHc11	MAX interactor 1 dimerization protein[HGNC:7534]	10q25.2	https://www.genecards.org/cgi-bin/carddisp.pl?gene=MXI1	ENSG00000119950	http://asia.ensembl.org/Homo_sapiens/Gene/Summary?db=core;g=ENSG00000119950	Apoptosis	https://www.kegg.jp/kegg-bin/search_pathway_text?hsa=map&keyword=Apoptosis%20&mode=1&viewImage=true
hsa-miR-6501-3p	https://www.mirbase.org/cgi-bin/mature.pl?mature_acc=MIMAT0025459	MIMAT0025459	https://www.mirbase.org/cgi-bin/get_seq.pl?acc=MIMAT0025459	3UTR	-20.6	MXI1	4601	http://biogps.org/#goto=genereport&id=4601	MAD2 MXD2 MXI bHLHc11	MAX interactor 1 dimerization protein[HGNC:7534]	10q25.2	https://www.genecards.org/cgi-bin/carddisp.pl?gene=MXI1	ENSG00000119950	http://asia.ensembl.org/Homo_sapiens/Gene/Summary?db=core;g=ENSG00000119950	Apoptosis	https://www.kegg.jp/kegg-bin/search_pathway_text?hsa=map&keyword=Apoptosis%20&mode=1&viewImage=true
hsa-miR-6501-3p	https://www.mirbase.org/cgi-bin/mature.pl?mature_acc=MIMAT0025459	MIMAT0025459	https://www.mirbase.org/cgi-bin/get_seq.pl?acc=MIMAT0025459	3UTR	-20.6	MXI1	4601	http://biogps.org/#goto=genereport&id=4601	MAD2 MXD2 MXI bHLHc11	MAX interactor 1 dimerization protein[HGNC:7534]	10q25.2	https://www.genecards.org/cgi-bin/carddisp.pl?gene=MXI1	ENSG00000119950	http://asia.ensembl.org/Homo_sapiens/Gene/Summary?db=core;g=ENSG00000119950	Apoptosis	https://www.kegg.jp/kegg-bin/search_pathway_text?hsa=map&keyword=Apoptosis%20&mode=1&viewImage=true
hsa-miR-6508-5p	https://www.mirbase.org/cgi-bin/mature.pl?mature_acc=MIMAT0025472	MIMAT0025472	https://www.mirbase.org/cgi-bin/get_seq.pl?acc=MIMAT0025472	3UTR	-19.6	MXI1	4601	http://biogps.org/#goto=genereport&id=4601	MAD2 MXD2 MXI bHLHc11	MAX interactor 1 dimerization protein[HGNC:7534]	10q25.2	https://www.genecards.org/cgi-bin/carddisp.pl?gene=MXI1	ENSG00000119950	http://asia.ensembl.org/Homo_sapiens/Gene/Summary?db=core;g=ENSG00000119950	Apoptosis	https://www.kegg.jp/kegg-bin/search_pathway_text?hsa=map&keyword=Apoptosis%20&mode=1&viewImage=true
hsa-miR-6508-5p	https://www.mirbase.org/cgi-bin/mature.pl?mature_acc=MIMAT0025472	MIMAT0025472	https://www.mirbase.org/cgi-bin/get_seq.pl?acc=MIMAT0025472	3UTR	-19.6	MXI1	4601	http://biogps.org/#goto=genereport&id=4601	MAD2 MXD2 MXI bHLHc11	MAX interactor 1 dimerization protein[HGNC:7534]	10q25.2	https://www.genecards.org/cgi-bin/carddisp.pl?gene=MXI1	ENSG00000119950	http://asia.ensembl.org/Homo_sapiens/Gene/Summary?db=core;g=ENSG00000119950	Apoptosis	https://www.kegg.jp/kegg-bin/search_pathway_text?hsa=map&keyword=Apoptosis%20&mode=1&viewImage=true
hsa-miR-6508-5p	https://www.mirbase.org/cgi-bin/mature.pl?mature_acc=MIMAT0025472	MIMAT0025472	https://www.mirbase.org/cgi-bin/get_seq.pl?acc=MIMAT0025472	3UTR	-19.6	MXI1	4601	http://biogps.org/#goto=genereport&id=4601	MAD2 MXD2 MXI bHLHc11	MAX interactor 1 dimerization protein[HGNC:7534]	10q25.2	https://www.genecards.org/cgi-bin/carddisp.pl?gene=MXI1	ENSG00000119950	http://asia.ensembl.org/Homo_sapiens/Gene/Summary?db=core;g=ENSG00000119950	Apoptosis	https://www.kegg.jp/kegg-bin/search_pathway_text?hsa=map&keyword=Apoptosis%20&mode=1&viewImage=true
hsa-miR-6508-5p	https://www.mirbase.org/cgi-bin/mature.pl?mature_acc=MIMAT0025472	MIMAT0025472	https://www.mirbase.org/cgi-bin/get_seq.pl?acc=MIMAT0025472	3UTR	-19.6	MXI1	4601	http://biogps.org/#goto=genereport&id=4601	MAD2 MXD2 MXI bHLHc11	MAX interactor 1 dimerization protein[HGNC:7534]	10q25.2	https://www.genecards.org/cgi-bin/carddisp.pl?gene=MXI1	ENSG00000119950	http://asia.ensembl.org/Homo_sapiens/Gene/Summary?db=core;g=ENSG00000119950	Apoptosis	https://www.kegg.jp/kegg-bin/search_pathway_text?hsa=map&keyword=Apoptosis%20&mode=1&viewImage=true
hsa-miR-6512-3p	https://www.mirbase.org/cgi-bin/mature.pl?mature_acc=MIMAT0025481	MIMAT0025481	https://www.mirbase.org/cgi-bin/get_seq.pl?acc=MIMAT0025481	3UTR	-22.8	MXI1	4601	http://biogps.org/#goto=genereport&id=4601	MAD2 MXD2 MXI bHLHc11	MAX interactor 1 dimerization protein[HGNC:7534]	10q25.2	https://www.genecards.org/cgi-bin/carddisp.pl?gene=MXI1	ENSG00000119950	http://asia.ensembl.org/Homo_sapiens/Gene/Summary?db=core;g=ENSG00000119950	Apoptosis	https://www.kegg.jp/kegg-bin/search_pathway_text?hsa=map&keyword=Apoptosis%20&mode=1&viewImage=true
hsa-miR-6512-3p	https://www.mirbase.org/cgi-bin/mature.pl?mature_acc=MIMAT0025481	MIMAT0025481	https://www.mirbase.org/cgi-bin/get_seq.pl?acc=MIMAT0025481	3UTR	-22.8	MXI1	4601	http://biogps.org/#goto=genereport&id=4601	MAD2 MXD2 MXI bHLHc11	MAX interactor 1 dimerization protein[HGNC:7534]	10q25.2	https://www.genecards.org/cgi-bin/carddisp.pl?gene=MXI1	ENSG00000119950	http://asia.ensembl.org/Homo_sapiens/Gene/Summary?db=core;g=ENSG00000119950	Apoptosis	https://www.kegg.jp/kegg-bin/search_pathway_text?hsa=map&keyword=Apoptosis%20&mode=1&viewImage=true
hsa-miR-6512-3p	https://www.mirbase.org/cgi-bin/mature.pl?mature_acc=MIMAT0025481	MIMAT0025481	https://www.mirbase.org/cgi-bin/get_seq.pl?acc=MIMAT0025481	3UTR	-22.8	MXI1	4601	http://biogps.org/#goto=genereport&id=4601	MAD2 MXD2 MXI bHLHc11	MAX interactor 1 dimerization protein[HGNC:7534]	10q25.2	https://www.genecards.org/cgi-bin/carddisp.pl?gene=MXI1	ENSG00000119950	http://asia.ensembl.org/Homo_sapiens/Gene/Summary?db=core;g=ENSG00000119950	Apoptosis	https://www.kegg.jp/kegg-bin/search_pathway_text?hsa=map&keyword=Apoptosis%20&mode=1&viewImage=true
hsa-miR-6512-3p	https://www.mirbase.org/cgi-bin/mature.pl?mature_acc=MIMAT0025481	MIMAT0025481	https://www.mirbase.org/cgi-bin/get_seq.pl?acc=MIMAT0025481	3UTR	-22.6	MXI1	4601	http://biogps.org/#goto=genereport&id=4601	MAD2 MXD2 MXI bHLHc11	MAX interactor 1 dimerization protein[HGNC:7534]	10q25.2	https://www.genecards.org/cgi-bin/carddisp.pl?gene=MXI1	ENSG00000119950	http://asia.ensembl.org/Homo_sapiens/Gene/Summary?db=core;g=ENSG00000119950	Apoptosis	https://www.kegg.jp/kegg-bin/search_pathway_text?hsa=map&keyword=Apoptosis%20&mode=1&viewImage=true
hsa-miR-6512-3p	https://www.mirbase.org/cgi-bin/mature.pl?mature_acc=MIMAT0025481	MIMAT0025481	https://www.mirbase.org/cgi-bin/get_seq.pl?acc=MIMAT0025481	3UTR	-22.6	MXI1	4601	http://biogps.org/#goto=genereport&id=4601	MAD2 MXD2 MXI bHLHc11	MAX interactor 1 dimerization protein[HGNC:7534]	10q25.2	https://www.genecards.org/cgi-bin/carddisp.pl?gene=MXI1	ENSG00000119950	http://asia.ensembl.org/Homo_sapiens/Gene/Summary?db=core;g=ENSG00000119950	Apoptosis	https://www.kegg.jp/kegg-bin/search_pathway_text?hsa=map&keyword=Apoptosis%20&mode=1&viewImage=true
hsa-miR-6512-3p	https://www.mirbase.org/cgi-bin/mature.pl?mature_acc=MIMAT0025481	MIMAT0025481	https://www.mirbase.org/cgi-bin/get_seq.pl?acc=MIMAT0025481	3UTR	-22.6	MXI1	4601	http://biogps.org/#goto=genereport&id=4601	MAD2 MXD2 MXI bHLHc11	MAX interactor 1 dimerization protein[HGNC:7534]	10q25.2	https://www.genecards.org/cgi-bin/carddisp.pl?gene=MXI1	ENSG00000119950	http://asia.ensembl.org/Homo_sapiens/Gene/Summary?db=core;g=ENSG00000119950	Apoptosis	https://www.kegg.jp/kegg-bin/search_pathway_text?hsa=map&keyword=Apoptosis%20&mode=1&viewImage=true
hsa-miR-6512-3p	https://www.mirbase.org/cgi-bin/mature.pl?mature_acc=MIMAT0025481	MIMAT0025481	https://www.mirbase.org/cgi-bin/get_seq.pl?acc=MIMAT0025481	3UTR	-22.6	MXI1	4601	http://biogps.org/#goto=genereport&id=4601	MAD2 MXD2 MXI bHLHc11	MAX interactor 1 dimerization protein[HGNC:7534]	10q25.2	https://www.genecards.org/cgi-bin/carddisp.pl?gene=MXI1	ENSG00000119950	http://asia.ensembl.org/Homo_sapiens/Gene/Summary?db=core;g=ENSG00000119950	Apoptosis	https://www.kegg.jp/kegg-bin/search_pathway_text?hsa=map&keyword=Apoptosis%20&mode=1&viewImage=true
hsa-miR-6755-5p	https://www.mirbase.org/cgi-bin/mature.pl?mature_acc=MIMAT0027410	MIMAT0027410	https://www.mirbase.org/cgi-bin/get_seq.pl?acc=MIMAT0027410	3UTR	-22	MXI1	4601	http://biogps.org/#goto=genereport&id=4601	MAD2 MXD2 MXI bHLHc11	MAX interactor 1 dimerization protein[HGNC:7534]	10q25.2	https://www.genecards.org/cgi-bin/carddisp.pl?gene=MXI1	ENSG00000119950	http://asia.ensembl.org/Homo_sapiens/Gene/Summary?db=core;g=ENSG00000119950	Apoptosis	https://www.kegg.jp/kegg-bin/search_pathway_text?hsa=map&keyword=Apoptosis%20&mode=1&viewImage=true
hsa-miR-6755-5p	https://www.mirbase.org/cgi-bin/mature.pl?mature_acc=MIMAT0027410	MIMAT0027410	https://www.mirbase.org/cgi-bin/get_seq.pl?acc=MIMAT0027410	3UTR	-22	MXI1	4601	http://biogps.org/#goto=genereport&id=4601	MAD2 MXD2 MXI bHLHc11	MAX interactor 1 dimerization protein[HGNC:7534]	10q25.2	https://www.genecards.org/cgi-bin/carddisp.pl?gene=MXI1	ENSG00000119950	http://asia.ensembl.org/Homo_sapiens/Gene/Summary?db=core;g=ENSG00000119950	Apoptosis	https://www.kegg.jp/kegg-bin/search_pathway_text?hsa=map&keyword=Apoptosis%20&mode=1&viewImage=true
hsa-miR-6755-5p	https://www.mirbase.org/cgi-bin/mature.pl?mature_acc=MIMAT0027410	MIMAT0027410	https://www.mirbase.org/cgi-bin/get_seq.pl?acc=MIMAT0027410	3UTR	-22	MXI1	4601	http://biogps.org/#goto=genereport&id=4601	MAD2 MXD2 MXI bHLHc11	MAX interactor 1 dimerization protein[HGNC:7534]	10q25.2	https://www.genecards.org/cgi-bin/carddisp.pl?gene=MXI1	ENSG00000119950	http://asia.ensembl.org/Homo_sapiens/Gene/Summary?db=core;g=ENSG00000119950	Apoptosis	https://www.kegg.jp/kegg-bin/search_pathway_text?hsa=map&keyword=Apoptosis%20&mode=1&viewImage=true
hsa-miR-6755-5p	https://www.mirbase.org/cgi-bin/mature.pl?mature_acc=MIMAT0027410	MIMAT0027410	https://www.mirbase.org/cgi-bin/get_seq.pl?acc=MIMAT0027410	3UTR	-22	MXI1	4601	http://biogps.org/#goto=genereport&id=4601	MAD2 MXD2 MXI bHLHc11	MAX interactor 1 dimerization protein[HGNC:7534]	10q25.2	https://www.genecards.org/cgi-bin/carddisp.pl?gene=MXI1	ENSG00000119950	http://asia.ensembl.org/Homo_sapiens/Gene/Summary?db=core;g=ENSG00000119950	Apoptosis	https://www.kegg.jp/kegg-bin/search_pathway_text?hsa=map&keyword=Apoptosis%20&mode=1&viewImage=true
hsa-miR-6767-5p	https://www.mirbase.org/cgi-bin/mature.pl?mature_acc=MIMAT0027434	MIMAT0027434	https://www.mirbase.org/cgi-bin/get_seq.pl?acc=MIMAT0027434	3UTR	-34.1	MXI1	4601	http://biogps.org/#goto=genereport&id=4601	MAD2 MXD2 MXI bHLHc11	MAX interactor 1 dimerization protein[HGNC:7534]	10q25.2	https://www.genecards.org/cgi-bin/carddisp.pl?gene=MXI1	ENSG00000119950	http://asia.ensembl.org/Homo_sapiens/Gene/Summary?db=core;g=ENSG00000119950	Apoptosis	https://www.kegg.jp/kegg-bin/search_pathway_text?hsa=map&keyword=Apoptosis%20&mode=1&viewImage=true
hsa-miR-6767-5p	https://www.mirbase.org/cgi-bin/mature.pl?mature_acc=MIMAT0027434	MIMAT0027434	https://www.mirbase.org/cgi-bin/get_seq.pl?acc=MIMAT0027434	3UTR	-34.1	MXI1	4601	http://biogps.org/#goto=genereport&id=4601	MAD2 MXD2 MXI bHLHc11	MAX interactor 1 dimerization protein[HGNC:7534]	10q25.2	https://www.genecards.org/cgi-bin/carddisp.pl?gene=MXI1	ENSG00000119950	http://asia.ensembl.org/Homo_sapiens/Gene/Summary?db=core;g=ENSG00000119950	Apoptosis	https://www.kegg.jp/kegg-bin/search_pathway_text?hsa=map&keyword=Apoptosis%20&mode=1&viewImage=true
hsa-miR-6767-5p	https://www.mirbase.org/cgi-bin/mature.pl?mature_acc=MIMAT0027434	MIMAT0027434	https://www.mirbase.org/cgi-bin/get_seq.pl?acc=MIMAT0027434	3UTR	-34.1	MXI1	4601	http://biogps.org/#goto=genereport&id=4601	MAD2 MXD2 MXI bHLHc11	MAX interactor 1 dimerization protein[HGNC:7534]	10q25.2	https://www.genecards.org/cgi-bin/carddisp.pl?gene=MXI1	ENSG00000119950	http://asia.ensembl.org/Homo_sapiens/Gene/Summary?db=core;g=ENSG00000119950	Apoptosis	https://www.kegg.jp/kegg-bin/search_pathway_text?hsa=map&keyword=Apoptosis%20&mode=1&viewImage=true
hsa-miR-6767-5p	https://www.mirbase.org/cgi-bin/mature.pl?mature_acc=MIMAT0027434	MIMAT0027434	https://www.mirbase.org/cgi-bin/get_seq.pl?acc=MIMAT0027434	3UTR	-34.1	MXI1	4601	http://biogps.org/#goto=genereport&id=4601	MAD2 MXD2 MXI bHLHc11	MAX interactor 1 dimerization protein[HGNC:7534]	10q25.2	https://www.genecards.org/cgi-bin/carddisp.pl?gene=MXI1	ENSG00000119950	http://asia.ensembl.org/Homo_sapiens/Gene/Summary?db=core;g=ENSG00000119950	Apoptosis	https://www.kegg.jp/kegg-bin/search_pathway_text?hsa=map&keyword=Apoptosis%20&mode=1&viewImage=true
hsa-miR-6799-3p	https://www.mirbase.org/cgi-bin/mature.pl?mature_acc=MIMAT0027499	MIMAT0027499	https://www.mirbase.org/cgi-bin/get_seq.pl?acc=MIMAT0027499	3UTR	-23.1	MXI1	4601	http://biogps.org/#goto=genereport&id=4601	MAD2 MXD2 MXI bHLHc11	MAX interactor 1 dimerization protein[HGNC:7534]	10q25.2	https://www.genecards.org/cgi-bin/carddisp.pl?gene=MXI1	ENSG00000119950	http://asia.ensembl.org/Homo_sapiens/Gene/Summary?db=core;g=ENSG00000119950	Apoptosis	https://www.kegg.jp/kegg-bin/search_pathway_text?hsa=map&keyword=Apoptosis%20&mode=1&viewImage=true
hsa-miR-6799-3p	https://www.mirbase.org/cgi-bin/mature.pl?mature_acc=MIMAT0027499	MIMAT0027499	https://www.mirbase.org/cgi-bin/get_seq.pl?acc=MIMAT0027499	3UTR	-23.1	MXI1	4601	http://biogps.org/#goto=genereport&id=4601	MAD2 MXD2 MXI bHLHc11	MAX interactor 1 dimerization protein[HGNC:7534]	10q25.2	https://www.genecards.org/cgi-bin/carddisp.pl?gene=MXI1	ENSG00000119950	http://asia.ensembl.org/Homo_sapiens/Gene/Summary?db=core;g=ENSG00000119950	Apoptosis	https://www.kegg.jp/kegg-bin/search_pathway_text?hsa=map&keyword=Apoptosis%20&mode=1&viewImage=true
hsa-miR-6799-3p	https://www.mirbase.org/cgi-bin/mature.pl?mature_acc=MIMAT0027499	MIMAT0027499	https://www.mirbase.org/cgi-bin/get_seq.pl?acc=MIMAT0027499	3UTR	-23.1	MXI1	4601	http://biogps.org/#goto=genereport&id=4601	MAD2 MXD2 MXI bHLHc11	MAX interactor 1 dimerization protein[HGNC:7534]	10q25.2	https://www.genecards.org/cgi-bin/carddisp.pl?gene=MXI1	ENSG00000119950	http://asia.ensembl.org/Homo_sapiens/Gene/Summary?db=core;g=ENSG00000119950	Apoptosis	https://www.kegg.jp/kegg-bin/search_pathway_text?hsa=map&keyword=Apoptosis%20&mode=1&viewImage=true
hsa-miR-6807-3p	https://www.mirbase.org/cgi-bin/mature.pl?mature_acc=MIMAT0027515	MIMAT0027515	https://www.mirbase.org/cgi-bin/get_seq.pl?acc=MIMAT0027515	3UTR	-23.9	MXI1	4601	http://biogps.org/#goto=genereport&id=4601	MAD2 MXD2 MXI bHLHc11	MAX interactor 1 dimerization protein[HGNC:7534]	10q25.2	https://www.genecards.org/cgi-bin/carddisp.pl?gene=MXI1	ENSG00000119950	http://asia.ensembl.org/Homo_sapiens/Gene/Summary?db=core;g=ENSG00000119950	Apoptosis	https://www.kegg.jp/kegg-bin/search_pathway_text?hsa=map&keyword=Apoptosis%20&mode=1&viewImage=true
hsa-miR-6807-3p	https://www.mirbase.org/cgi-bin/mature.pl?mature_acc=MIMAT0027515	MIMAT0027515	https://www.mirbase.org/cgi-bin/get_seq.pl?acc=MIMAT0027515	3UTR	-23.9	MXI1	4601	http://biogps.org/#goto=genereport&id=4601	MAD2 MXD2 MXI bHLHc11	MAX interactor 1 dimerization protein[HGNC:7534]	10q25.2	https://www.genecards.org/cgi-bin/carddisp.pl?gene=MXI1	ENSG00000119950	http://asia.ensembl.org/Homo_sapiens/Gene/Summary?db=core;g=ENSG00000119950	Apoptosis	https://www.kegg.jp/kegg-bin/search_pathway_text?hsa=map&keyword=Apoptosis%20&mode=1&viewImage=true
hsa-miR-6807-3p	https://www.mirbase.org/cgi-bin/mature.pl?mature_acc=MIMAT0027515	MIMAT0027515	https://www.mirbase.org/cgi-bin/get_seq.pl?acc=MIMAT0027515	3UTR	-23.9	MXI1	4601	http://biogps.org/#goto=genereport&id=4601	MAD2 MXD2 MXI bHLHc11	MAX interactor 1 dimerization protein[HGNC:7534]	10q25.2	https://www.genecards.org/cgi-bin/carddisp.pl?gene=MXI1	ENSG00000119950	http://asia.ensembl.org/Homo_sapiens/Gene/Summary?db=core;g=ENSG00000119950	Apoptosis	https://www.kegg.jp/kegg-bin/search_pathway_text?hsa=map&keyword=Apoptosis%20&mode=1&viewImage=true
hsa-miR-6813-3p	https://www.mirbase.org/cgi-bin/mature.pl?mature_acc=MIMAT0027527	MIMAT0027527	https://www.mirbase.org/cgi-bin/get_seq.pl?acc=MIMAT0027527	3UTR	-25.4	MXI1	4601	http://biogps.org/#goto=genereport&id=4601	MAD2 MXD2 MXI bHLHc11	MAX interactor 1 dimerization protein[HGNC:7534]	10q25.2	https://www.genecards.org/cgi-bin/carddisp.pl?gene=MXI1	ENSG00000119950	http://asia.ensembl.org/Homo_sapiens/Gene/Summary?db=core;g=ENSG00000119950	Apoptosis	https://www.kegg.jp/kegg-bin/search_pathway_text?hsa=map&keyword=Apoptosis%20&mode=1&viewImage=true
hsa-miR-6813-3p	https://www.mirbase.org/cgi-bin/mature.pl?mature_acc=MIMAT0027527	MIMAT0027527	https://www.mirbase.org/cgi-bin/get_seq.pl?acc=MIMAT0027527	3UTR	-25.4	MXI1	4601	http://biogps.org/#goto=genereport&id=4601	MAD2 MXD2 MXI bHLHc11	MAX interactor 1 dimerization protein[HGNC:7534]	10q25.2	https://www.genecards.org/cgi-bin/carddisp.pl?gene=MXI1	ENSG00000119950	http://asia.ensembl.org/Homo_sapiens/Gene/Summary?db=core;g=ENSG00000119950	Apoptosis	https://www.kegg.jp/kegg-bin/search_pathway_text?hsa=map&keyword=Apoptosis%20&mode=1&viewImage=true
hsa-miR-6813-3p	https://www.mirbase.org/cgi-bin/mature.pl?mature_acc=MIMAT0027527	MIMAT0027527	https://www.mirbase.org/cgi-bin/get_seq.pl?acc=MIMAT0027527	3UTR	-25.4	MXI1	4601	http://biogps.org/#goto=genereport&id=4601	MAD2 MXD2 MXI bHLHc11	MAX interactor 1 dimerization protein[HGNC:7534]	10q25.2	https://www.genecards.org/cgi-bin/carddisp.pl?gene=MXI1	ENSG00000119950	http://asia.ensembl.org/Homo_sapiens/Gene/Summary?db=core;g=ENSG00000119950	Apoptosis	https://www.kegg.jp/kegg-bin/search_pathway_text?hsa=map&keyword=Apoptosis%20&mode=1&viewImage=true
hsa-miR-6813-3p	https://www.mirbase.org/cgi-bin/mature.pl?mature_acc=MIMAT0027527	MIMAT0027527	https://www.mirbase.org/cgi-bin/get_seq.pl?acc=MIMAT0027527	3UTR	-25.4	MXI1	4601	http://biogps.org/#goto=genereport&id=4601	MAD2 MXD2 MXI bHLHc11	MAX interactor 1 dimerization protein[HGNC:7534]	10q25.2	https://www.genecards.org/cgi-bin/carddisp.pl?gene=MXI1	ENSG00000119950	http://asia.ensembl.org/Homo_sapiens/Gene/Summary?db=core;g=ENSG00000119950	Apoptosis	https://www.kegg.jp/kegg-bin/search_pathway_text?hsa=map&keyword=Apoptosis%20&mode=1&viewImage=true
hsa-miR-6828-5p	https://www.mirbase.org/cgi-bin/mature.pl?mature_acc=MIMAT0027556	MIMAT0027556	https://www.mirbase.org/cgi-bin/get_seq.pl?acc=MIMAT0027556	3UTR	-23.6	MXI1	4601	http://biogps.org/#goto=genereport&id=4601	MAD2 MXD2 MXI bHLHc11	MAX interactor 1 dimerization protein[HGNC:7534]	10q25.2	https://www.genecards.org/cgi-bin/carddisp.pl?gene=MXI1	ENSG00000119950	http://asia.ensembl.org/Homo_sapiens/Gene/Summary?db=core;g=ENSG00000119950	Apoptosis	https://www.kegg.jp/kegg-bin/search_pathway_text?hsa=map&keyword=Apoptosis%20&mode=1&viewImage=true
hsa-miR-6828-5p	https://www.mirbase.org/cgi-bin/mature.pl?mature_acc=MIMAT0027556	MIMAT0027556	https://www.mirbase.org/cgi-bin/get_seq.pl?acc=MIMAT0027556	3UTR	-23.6	MXI1	4601	http://biogps.org/#goto=genereport&id=4601	MAD2 MXD2 MXI bHLHc11	MAX interactor 1 dimerization protein[HGNC:7534]	10q25.2	https://www.genecards.org/cgi-bin/carddisp.pl?gene=MXI1	ENSG00000119950	http://asia.ensembl.org/Homo_sapiens/Gene/Summary?db=core;g=ENSG00000119950	Apoptosis	https://www.kegg.jp/kegg-bin/search_pathway_text?hsa=map&keyword=Apoptosis%20&mode=1&viewImage=true
hsa-miR-6828-5p	https://www.mirbase.org/cgi-bin/mature.pl?mature_acc=MIMAT0027556	MIMAT0027556	https://www.mirbase.org/cgi-bin/get_seq.pl?acc=MIMAT0027556	3UTR	-23.6	MXI1	4601	http://biogps.org/#goto=genereport&id=4601	MAD2 MXD2 MXI bHLHc11	MAX interactor 1 dimerization protein[HGNC:7534]	10q25.2	https://www.genecards.org/cgi-bin/carddisp.pl?gene=MXI1	ENSG00000119950	http://asia.ensembl.org/Homo_sapiens/Gene/Summary?db=core;g=ENSG00000119950	Apoptosis	https://www.kegg.jp/kegg-bin/search_pathway_text?hsa=map&keyword=Apoptosis%20&mode=1&viewImage=true
hsa-miR-6828-5p	https://www.mirbase.org/cgi-bin/mature.pl?mature_acc=MIMAT0027556	MIMAT0027556	https://www.mirbase.org/cgi-bin/get_seq.pl?acc=MIMAT0027556	3UTR	-23.6	MXI1	4601	http://biogps.org/#goto=genereport&id=4601	MAD2 MXD2 MXI bHLHc11	MAX interactor 1 dimerization protein[HGNC:7534]	10q25.2	https://www.genecards.org/cgi-bin/carddisp.pl?gene=MXI1	ENSG00000119950	http://asia.ensembl.org/Homo_sapiens/Gene/Summary?db=core;g=ENSG00000119950	Apoptosis	https://www.kegg.jp/kegg-bin/search_pathway_text?hsa=map&keyword=Apoptosis%20&mode=1&viewImage=true
hsa-miR-6851-5p	https://www.mirbase.org/cgi-bin/mature.pl?mature_acc=MIMAT0027602	MIMAT0027602	https://www.mirbase.org/cgi-bin/get_seq.pl?acc=MIMAT0027602	3UTR	-30.2	MXI1	4601	http://biogps.org/#goto=genereport&id=4601	MAD2 MXD2 MXI bHLHc11	MAX interactor 1 dimerization protein[HGNC:7534]	10q25.2	https://www.genecards.org/cgi-bin/carddisp.pl?gene=MXI1	ENSG00000119950	http://asia.ensembl.org/Homo_sapiens/Gene/Summary?db=core;g=ENSG00000119950	Apoptosis	https://www.kegg.jp/kegg-bin/search_pathway_text?hsa=map&keyword=Apoptosis%20&mode=1&viewImage=true
hsa-miR-6851-5p	https://www.mirbase.org/cgi-bin/mature.pl?mature_acc=MIMAT0027602	MIMAT0027602	https://www.mirbase.org/cgi-bin/get_seq.pl?acc=MIMAT0027602	3UTR	-30.2	MXI1	4601	http://biogps.org/#goto=genereport&id=4601	MAD2 MXD2 MXI bHLHc11	MAX interactor 1 dimerization protein[HGNC:7534]	10q25.2	https://www.genecards.org/cgi-bin/carddisp.pl?gene=MXI1	ENSG00000119950	http://asia.ensembl.org/Homo_sapiens/Gene/Summary?db=core;g=ENSG00000119950	Apoptosis	https://www.kegg.jp/kegg-bin/search_pathway_text?hsa=map&keyword=Apoptosis%20&mode=1&viewImage=true
hsa-miR-6851-5p	https://www.mirbase.org/cgi-bin/mature.pl?mature_acc=MIMAT0027602	MIMAT0027602	https://www.mirbase.org/cgi-bin/get_seq.pl?acc=MIMAT0027602	3UTR	-30.2	MXI1	4601	http://biogps.org/#goto=genereport&id=4601	MAD2 MXD2 MXI bHLHc11	MAX interactor 1 dimerization protein[HGNC:7534]	10q25.2	https://www.genecards.org/cgi-bin/carddisp.pl?gene=MXI1	ENSG00000119950	http://asia.ensembl.org/Homo_sapiens/Gene/Summary?db=core;g=ENSG00000119950	Apoptosis	https://www.kegg.jp/kegg-bin/search_pathway_text?hsa=map&keyword=Apoptosis%20&mode=1&viewImage=true
hsa-miR-6851-5p	https://www.mirbase.org/cgi-bin/mature.pl?mature_acc=MIMAT0027602	MIMAT0027602	https://www.mirbase.org/cgi-bin/get_seq.pl?acc=MIMAT0027602	3UTR	-30.2	MXI1	4601	http://biogps.org/#goto=genereport&id=4601	MAD2 MXD2 MXI bHLHc11	MAX interactor 1 dimerization protein[HGNC:7534]	10q25.2	https://www.genecards.org/cgi-bin/carddisp.pl?gene=MXI1	ENSG00000119950	http://asia.ensembl.org/Homo_sapiens/Gene/Summary?db=core;g=ENSG00000119950	Apoptosis	https://www.kegg.jp/kegg-bin/search_pathway_text?hsa=map&keyword=Apoptosis%20&mode=1&viewImage=true
hsa-miR-6851-5p	https://www.mirbase.org/cgi-bin/mature.pl?mature_acc=MIMAT0027602	MIMAT0027602	https://www.mirbase.org/cgi-bin/get_seq.pl?acc=MIMAT0027602	3UTR	-25.8	MXI1	4601	http://biogps.org/#goto=genereport&id=4601	MAD2 MXD2 MXI bHLHc11	MAX interactor 1 dimerization protein[HGNC:7534]	10q25.2	https://www.genecards.org/cgi-bin/carddisp.pl?gene=MXI1	ENSG00000119950	http://asia.ensembl.org/Homo_sapiens/Gene/Summary?db=core;g=ENSG00000119950	Apoptosis	https://www.kegg.jp/kegg-bin/search_pathway_text?hsa=map&keyword=Apoptosis%20&mode=1&viewImage=true
hsa-miR-6871-3p	https://www.mirbase.org/cgi-bin/mature.pl?mature_acc=MIMAT0027643	MIMAT0027643	https://www.mirbase.org/cgi-bin/get_seq.pl?acc=MIMAT0027643	3UTR	-23	MXI1	4601	http://biogps.org/#goto=genereport&id=4601	MAD2 MXD2 MXI bHLHc11	MAX interactor 1 dimerization protein[HGNC:7534]	10q25.2	https://www.genecards.org/cgi-bin/carddisp.pl?gene=MXI1	ENSG00000119950	http://asia.ensembl.org/Homo_sapiens/Gene/Summary?db=core;g=ENSG00000119950	Apoptosis	https://www.kegg.jp/kegg-bin/search_pathway_text?hsa=map&keyword=Apoptosis%20&mode=1&viewImage=true
hsa-miR-6871-3p	https://www.mirbase.org/cgi-bin/mature.pl?mature_acc=MIMAT0027643	MIMAT0027643	https://www.mirbase.org/cgi-bin/get_seq.pl?acc=MIMAT0027643	3UTR	-23	MXI1	4601	http://biogps.org/#goto=genereport&id=4601	MAD2 MXD2 MXI bHLHc11	MAX interactor 1 dimerization protein[HGNC:7534]	10q25.2	https://www.genecards.org/cgi-bin/carddisp.pl?gene=MXI1	ENSG00000119950	http://asia.ensembl.org/Homo_sapiens/Gene/Summary?db=core;g=ENSG00000119950	Apoptosis	https://www.kegg.jp/kegg-bin/search_pathway_text?hsa=map&keyword=Apoptosis%20&mode=1&viewImage=true
hsa-miR-6880-5p	https://www.mirbase.org/cgi-bin/mature.pl?mature_acc=MIMAT0027660	MIMAT0027660	https://www.mirbase.org/cgi-bin/get_seq.pl?acc=MIMAT0027660	3UTR	-26.5	MXI1	4601	http://biogps.org/#goto=genereport&id=4601	MAD2 MXD2 MXI bHLHc11	MAX interactor 1 dimerization protein[HGNC:7534]	10q25.2	https://www.genecards.org/cgi-bin/carddisp.pl?gene=MXI1	ENSG00000119950	http://asia.ensembl.org/Homo_sapiens/Gene/Summary?db=core;g=ENSG00000119950	Apoptosis	https://www.kegg.jp/kegg-bin/search_pathway_text?hsa=map&keyword=Apoptosis%20&mode=1&viewImage=true
hsa-miR-6880-5p	https://www.mirbase.org/cgi-bin/mature.pl?mature_acc=MIMAT0027660	MIMAT0027660	https://www.mirbase.org/cgi-bin/get_seq.pl?acc=MIMAT0027660	3UTR	-26.5	MXI1	4601	http://biogps.org/#goto=genereport&id=4601	MAD2 MXD2 MXI bHLHc11	MAX interactor 1 dimerization protein[HGNC:7534]	10q25.2	https://www.genecards.org/cgi-bin/carddisp.pl?gene=MXI1	ENSG00000119950	http://asia.ensembl.org/Homo_sapiens/Gene/Summary?db=core;g=ENSG00000119950	Apoptosis	https://www.kegg.jp/kegg-bin/search_pathway_text?hsa=map&keyword=Apoptosis%20&mode=1&viewImage=true
hsa-miR-6880-5p	https://www.mirbase.org/cgi-bin/mature.pl?mature_acc=MIMAT0027660	MIMAT0027660	https://www.mirbase.org/cgi-bin/get_seq.pl?acc=MIMAT0027660	3UTR	-26.5	MXI1	4601	http://biogps.org/#goto=genereport&id=4601	MAD2 MXD2 MXI bHLHc11	MAX interactor 1 dimerization protein[HGNC:7534]	10q25.2	https://www.genecards.org/cgi-bin/carddisp.pl?gene=MXI1	ENSG00000119950	http://asia.ensembl.org/Homo_sapiens/Gene/Summary?db=core;g=ENSG00000119950	Apoptosis	https://www.kegg.jp/kegg-bin/search_pathway_text?hsa=map&keyword=Apoptosis%20&mode=1&viewImage=true
hsa-miR-6880-5p	https://www.mirbase.org/cgi-bin/mature.pl?mature_acc=MIMAT0027660	MIMAT0027660	https://www.mirbase.org/cgi-bin/get_seq.pl?acc=MIMAT0027660	3UTR	-26.5	MXI1	4601	http://biogps.org/#goto=genereport&id=4601	MAD2 MXD2 MXI bHLHc11	MAX interactor 1 dimerization protein[HGNC:7534]	10q25.2	https://www.genecards.org/cgi-bin/carddisp.pl?gene=MXI1	ENSG00000119950	http://asia.ensembl.org/Homo_sapiens/Gene/Summary?db=core;g=ENSG00000119950	Apoptosis	https://www.kegg.jp/kegg-bin/search_pathway_text?hsa=map&keyword=Apoptosis%20&mode=1&viewImage=true
hsa-miR-6880-5p	https://www.mirbase.org/cgi-bin/mature.pl?mature_acc=MIMAT0027660	MIMAT0027660	https://www.mirbase.org/cgi-bin/get_seq.pl?acc=MIMAT0027660	3UTR	-24.5	MXI1	4601	http://biogps.org/#goto=genereport&id=4601	MAD2 MXD2 MXI bHLHc11	MAX interactor 1 dimerization protein[HGNC:7534]	10q25.2	https://www.genecards.org/cgi-bin/carddisp.pl?gene=MXI1	ENSG00000119950	http://asia.ensembl.org/Homo_sapiens/Gene/Summary?db=core;g=ENSG00000119950	Apoptosis	https://www.kegg.jp/kegg-bin/search_pathway_text?hsa=map&keyword=Apoptosis%20&mode=1&viewImage=true
hsa-miR-6880-5p	https://www.mirbase.org/cgi-bin/mature.pl?mature_acc=MIMAT0027660	MIMAT0027660	https://www.mirbase.org/cgi-bin/get_seq.pl?acc=MIMAT0027660	3UTR	-24.5	MXI1	4601	http://biogps.org/#goto=genereport&id=4601	MAD2 MXD2 MXI bHLHc11	MAX interactor 1 dimerization protein[HGNC:7534]	10q25.2	https://www.genecards.org/cgi-bin/carddisp.pl?gene=MXI1	ENSG00000119950	http://asia.ensembl.org/Homo_sapiens/Gene/Summary?db=core;g=ENSG00000119950	Apoptosis	https://www.kegg.jp/kegg-bin/search_pathway_text?hsa=map&keyword=Apoptosis%20&mode=1&viewImage=true
hsa-miR-6892-5p	https://www.mirbase.org/cgi-bin/mature.pl?mature_acc=MIMAT0027684	MIMAT0027684	https://www.mirbase.org/cgi-bin/get_seq.pl?acc=MIMAT0027684	3UTR	-19.2	MXI1	4601	http://biogps.org/#goto=genereport&id=4601	MAD2 MXD2 MXI bHLHc11	MAX interactor 1 dimerization protein[HGNC:7534]	10q25.2	https://www.genecards.org/cgi-bin/carddisp.pl?gene=MXI1	ENSG00000119950	http://asia.ensembl.org/Homo_sapiens/Gene/Summary?db=core;g=ENSG00000119950	Apoptosis	https://www.kegg.jp/kegg-bin/search_pathway_text?hsa=map&keyword=Apoptosis%20&mode=1&viewImage=true
hsa-miR-6892-5p	https://www.mirbase.org/cgi-bin/mature.pl?mature_acc=MIMAT0027684	MIMAT0027684	https://www.mirbase.org/cgi-bin/get_seq.pl?acc=MIMAT0027684	3UTR	-19.2	MXI1	4601	http://biogps.org/#goto=genereport&id=4601	MAD2 MXD2 MXI bHLHc11	MAX interactor 1 dimerization protein[HGNC:7534]	10q25.2	https://www.genecards.org/cgi-bin/carddisp.pl?gene=MXI1	ENSG00000119950	http://asia.ensembl.org/Homo_sapiens/Gene/Summary?db=core;g=ENSG00000119950	Apoptosis	https://www.kegg.jp/kegg-bin/search_pathway_text?hsa=map&keyword=Apoptosis%20&mode=1&viewImage=true
hsa-miR-6892-5p	https://www.mirbase.org/cgi-bin/mature.pl?mature_acc=MIMAT0027684	MIMAT0027684	https://www.mirbase.org/cgi-bin/get_seq.pl?acc=MIMAT0027684	3UTR	-19.2	MXI1	4601	http://biogps.org/#goto=genereport&id=4601	MAD2 MXD2 MXI bHLHc11	MAX interactor 1 dimerization protein[HGNC:7534]	10q25.2	https://www.genecards.org/cgi-bin/carddisp.pl?gene=MXI1	ENSG00000119950	http://asia.ensembl.org/Homo_sapiens/Gene/Summary?db=core;g=ENSG00000119950	Apoptosis	https://www.kegg.jp/kegg-bin/search_pathway_text?hsa=map&keyword=Apoptosis%20&mode=1&viewImage=true
hsa-miR-6892-5p	https://www.mirbase.org/cgi-bin/mature.pl?mature_acc=MIMAT0027684	MIMAT0027684	https://www.mirbase.org/cgi-bin/get_seq.pl?acc=MIMAT0027684	3UTR	-19.2	MXI1	4601	http://biogps.org/#goto=genereport&id=4601	MAD2 MXD2 MXI bHLHc11	MAX interactor 1 dimerization protein[HGNC:7534]	10q25.2	https://www.genecards.org/cgi-bin/carddisp.pl?gene=MXI1	ENSG00000119950	http://asia.ensembl.org/Homo_sapiens/Gene/Summary?db=core;g=ENSG00000119950	Apoptosis	https://www.kegg.jp/kegg-bin/search_pathway_text?hsa=map&keyword=Apoptosis%20&mode=1&viewImage=true
hsa-miR-6895-3p	https://www.mirbase.org/cgi-bin/mature.pl?mature_acc=MIMAT0027691	MIMAT0027691	https://www.mirbase.org/cgi-bin/get_seq.pl?acc=MIMAT0027691	3UTR	-19.1	MXI1	4601	http://biogps.org/#goto=genereport&id=4601	MAD2 MXD2 MXI bHLHc11	MAX interactor 1 dimerization protein[HGNC:7534]	10q25.2	https://www.genecards.org/cgi-bin/carddisp.pl?gene=MXI1	ENSG00000119950	http://asia.ensembl.org/Homo_sapiens/Gene/Summary?db=core;g=ENSG00000119950	Apoptosis	https://www.kegg.jp/kegg-bin/search_pathway_text?hsa=map&keyword=Apoptosis%20&mode=1&viewImage=true
hsa-miR-6895-3p	https://www.mirbase.org/cgi-bin/mature.pl?mature_acc=MIMAT0027691	MIMAT0027691	https://www.mirbase.org/cgi-bin/get_seq.pl?acc=MIMAT0027691	3UTR	-19.1	MXI1	4601	http://biogps.org/#goto=genereport&id=4601	MAD2 MXD2 MXI bHLHc11	MAX interactor 1 dimerization protein[HGNC:7534]	10q25.2	https://www.genecards.org/cgi-bin/carddisp.pl?gene=MXI1	ENSG00000119950	http://asia.ensembl.org/Homo_sapiens/Gene/Summary?db=core;g=ENSG00000119950	Apoptosis	https://www.kegg.jp/kegg-bin/search_pathway_text?hsa=map&keyword=Apoptosis%20&mode=1&viewImage=true
hsa-miR-7112-3p	https://www.mirbase.org/cgi-bin/mature.pl?mature_acc=MIMAT0028122	MIMAT0028122	https://www.mirbase.org/cgi-bin/get_seq.pl?acc=MIMAT0028122	3UTR	-22.7	MXI1	4601	http://biogps.org/#goto=genereport&id=4601	MAD2 MXD2 MXI bHLHc11	MAX interactor 1 dimerization protein[HGNC:7534]	10q25.2	https://www.genecards.org/cgi-bin/carddisp.pl?gene=MXI1	ENSG00000119950	http://asia.ensembl.org/Homo_sapiens/Gene/Summary?db=core;g=ENSG00000119950	Apoptosis	https://www.kegg.jp/kegg-bin/search_pathway_text?hsa=map&keyword=Apoptosis%20&mode=1&viewImage=true
hsa-miR-7112-3p	https://www.mirbase.org/cgi-bin/mature.pl?mature_acc=MIMAT0028122	MIMAT0028122	https://www.mirbase.org/cgi-bin/get_seq.pl?acc=MIMAT0028122	3UTR	-22.7	MXI1	4601	http://biogps.org/#goto=genereport&id=4601	MAD2 MXD2 MXI bHLHc11	MAX interactor 1 dimerization protein[HGNC:7534]	10q25.2	https://www.genecards.org/cgi-bin/carddisp.pl?gene=MXI1	ENSG00000119950	http://asia.ensembl.org/Homo_sapiens/Gene/Summary?db=core;g=ENSG00000119950	Apoptosis	https://www.kegg.jp/kegg-bin/search_pathway_text?hsa=map&keyword=Apoptosis%20&mode=1&viewImage=true
hsa-miR-7112-3p	https://www.mirbase.org/cgi-bin/mature.pl?mature_acc=MIMAT0028122	MIMAT0028122	https://www.mirbase.org/cgi-bin/get_seq.pl?acc=MIMAT0028122	3UTR	-22.7	MXI1	4601	http://biogps.org/#goto=genereport&id=4601	MAD2 MXD2 MXI bHLHc11	MAX interactor 1 dimerization protein[HGNC:7534]	10q25.2	https://www.genecards.org/cgi-bin/carddisp.pl?gene=MXI1	ENSG00000119950	http://asia.ensembl.org/Homo_sapiens/Gene/Summary?db=core;g=ENSG00000119950	Apoptosis	https://www.kegg.jp/kegg-bin/search_pathway_text?hsa=map&keyword=Apoptosis%20&mode=1&viewImage=true
hsa-miR-7112-3p	https://www.mirbase.org/cgi-bin/mature.pl?mature_acc=MIMAT0028122	MIMAT0028122	https://www.mirbase.org/cgi-bin/get_seq.pl?acc=MIMAT0028122	3UTR	-22.7	MXI1	4601	http://biogps.org/#goto=genereport&id=4601	MAD2 MXD2 MXI bHLHc11	MAX interactor 1 dimerization protein[HGNC:7534]	10q25.2	https://www.genecards.org/cgi-bin/carddisp.pl?gene=MXI1	ENSG00000119950	http://asia.ensembl.org/Homo_sapiens/Gene/Summary?db=core;g=ENSG00000119950	Apoptosis	https://www.kegg.jp/kegg-bin/search_pathway_text?hsa=map&keyword=Apoptosis%20&mode=1&viewImage=true
hsa-miR-7705	https://www.mirbase.org/cgi-bin/mature.pl?mature_acc=MIMAT0030020	MIMAT0030020	https://www.mirbase.org/cgi-bin/get_seq.pl?acc=MIMAT0030020	3UTR	-17.8	MXI1	4601	http://biogps.org/#goto=genereport&id=4601	MAD2 MXD2 MXI bHLHc11	MAX interactor 1 dimerization protein[HGNC:7534]	10q25.2	https://www.genecards.org/cgi-bin/carddisp.pl?gene=MXI1	ENSG00000119950	http://asia.ensembl.org/Homo_sapiens/Gene/Summary?db=core;g=ENSG00000119950	Apoptosis	https://www.kegg.jp/kegg-bin/search_pathway_text?hsa=map&keyword=Apoptosis%20&mode=1&viewImage=true
hsa-miR-7705	https://www.mirbase.org/cgi-bin/mature.pl?mature_acc=MIMAT0030020	MIMAT0030020	https://www.mirbase.org/cgi-bin/get_seq.pl?acc=MIMAT0030020	3UTR	-17.8	MXI1	4601	http://biogps.org/#goto=genereport&id=4601	MAD2 MXD2 MXI bHLHc11	MAX interactor 1 dimerization protein[HGNC:7534]	10q25.2	https://www.genecards.org/cgi-bin/carddisp.pl?gene=MXI1	ENSG00000119950	http://asia.ensembl.org/Homo_sapiens/Gene/Summary?db=core;g=ENSG00000119950	Apoptosis	https://www.kegg.jp/kegg-bin/search_pathway_text?hsa=map&keyword=Apoptosis%20&mode=1&viewImage=true
hsa-miR-7705	https://www.mirbase.org/cgi-bin/mature.pl?mature_acc=MIMAT0030020	MIMAT0030020	https://www.mirbase.org/cgi-bin/get_seq.pl?acc=MIMAT0030020	3UTR	-17.8	MXI1	4601	http://biogps.org/#goto=genereport&id=4601	MAD2 MXD2 MXI bHLHc11	MAX interactor 1 dimerization protein[HGNC:7534]	10q25.2	https://www.genecards.org/cgi-bin/carddisp.pl?gene=MXI1	ENSG00000119950	http://asia.ensembl.org/Homo_sapiens/Gene/Summary?db=core;g=ENSG00000119950	Apoptosis	https://www.kegg.jp/kegg-bin/search_pathway_text?hsa=map&keyword=Apoptosis%20&mode=1&viewImage=true
hsa-miR-7705	https://www.mirbase.org/cgi-bin/mature.pl?mature_acc=MIMAT0030020	MIMAT0030020	https://www.mirbase.org/cgi-bin/get_seq.pl?acc=MIMAT0030020	3UTR	-17.8	MXI1	4601	http://biogps.org/#goto=genereport&id=4601	MAD2 MXD2 MXI bHLHc11	MAX interactor 1 dimerization protein[HGNC:7534]	10q25.2	https://www.genecards.org/cgi-bin/carddisp.pl?gene=MXI1	ENSG00000119950	http://asia.ensembl.org/Homo_sapiens/Gene/Summary?db=core;g=ENSG00000119950	Apoptosis	https://www.kegg.jp/kegg-bin/search_pathway_text?hsa=map&keyword=Apoptosis%20&mode=1&viewImage=true
hsa-miR-7847-3p	https://www.mirbase.org/cgi-bin/mature.pl?mature_acc=MIMAT0030422	MIMAT0030422	https://www.mirbase.org/cgi-bin/get_seq.pl?acc=MIMAT0030422	3UTR	-24.6	MXI1	4601	http://biogps.org/#goto=genereport&id=4601	MAD2 MXD2 MXI bHLHc11	MAX interactor 1 dimerization protein[HGNC:7534]	10q25.2	https://www.genecards.org/cgi-bin/carddisp.pl?gene=MXI1	ENSG00000119950	http://asia.ensembl.org/Homo_sapiens/Gene/Summary?db=core;g=ENSG00000119950	Apoptosis	https://www.kegg.jp/kegg-bin/search_pathway_text?hsa=map&keyword=Apoptosis%20&mode=1&viewImage=true
hsa-miR-7847-3p	https://www.mirbase.org/cgi-bin/mature.pl?mature_acc=MIMAT0030422	MIMAT0030422	https://www.mirbase.org/cgi-bin/get_seq.pl?acc=MIMAT0030422	3UTR	-24.6	MXI1	4601	http://biogps.org/#goto=genereport&id=4601	MAD2 MXD2 MXI bHLHc11	MAX interactor 1 dimerization protein[HGNC:7534]	10q25.2	https://www.genecards.org/cgi-bin/carddisp.pl?gene=MXI1	ENSG00000119950	http://asia.ensembl.org/Homo_sapiens/Gene/Summary?db=core;g=ENSG00000119950	Apoptosis	https://www.kegg.jp/kegg-bin/search_pathway_text?hsa=map&keyword=Apoptosis%20&mode=1&viewImage=true
hsa-miR-7847-3p	https://www.mirbase.org/cgi-bin/mature.pl?mature_acc=MIMAT0030422	MIMAT0030422	https://www.mirbase.org/cgi-bin/get_seq.pl?acc=MIMAT0030422	3UTR	-24.6	MXI1	4601	http://biogps.org/#goto=genereport&id=4601	MAD2 MXD2 MXI bHLHc11	MAX interactor 1 dimerization protein[HGNC:7534]	10q25.2	https://www.genecards.org/cgi-bin/carddisp.pl?gene=MXI1	ENSG00000119950	http://asia.ensembl.org/Homo_sapiens/Gene/Summary?db=core;g=ENSG00000119950	Apoptosis	https://www.kegg.jp/kegg-bin/search_pathway_text?hsa=map&keyword=Apoptosis%20&mode=1&viewImage=true
hsa-miR-7847-3p	https://www.mirbase.org/cgi-bin/mature.pl?mature_acc=MIMAT0030422	MIMAT0030422	https://www.mirbase.org/cgi-bin/get_seq.pl?acc=MIMAT0030422	3UTR	-24.6	MXI1	4601	http://biogps.org/#goto=genereport&id=4601	MAD2 MXD2 MXI bHLHc11	MAX interactor 1 dimerization protein[HGNC:7534]	10q25.2	https://www.genecards.org/cgi-bin/carddisp.pl?gene=MXI1	ENSG00000119950	http://asia.ensembl.org/Homo_sapiens/Gene/Summary?db=core;g=ENSG00000119950	Apoptosis	https://www.kegg.jp/kegg-bin/search_pathway_text?hsa=map&keyword=Apoptosis%20&mode=1&viewImage=true
hsa-miR-7847-3p	https://www.mirbase.org/cgi-bin/mature.pl?mature_acc=MIMAT0030422	MIMAT0030422	https://www.mirbase.org/cgi-bin/get_seq.pl?acc=MIMAT0030422	3UTR	-22.4	MXI1	4601	http://biogps.org/#goto=genereport&id=4601	MAD2 MXD2 MXI bHLHc11	MAX interactor 1 dimerization protein[HGNC:7534]	10q25.2	https://www.genecards.org/cgi-bin/carddisp.pl?gene=MXI1	ENSG00000119950	http://asia.ensembl.org/Homo_sapiens/Gene/Summary?db=core;g=ENSG00000119950	Apoptosis	https://www.kegg.jp/kegg-bin/search_pathway_text?hsa=map&keyword=Apoptosis%20&mode=1&viewImage=true
hsa-miR-7854-3p	https://www.mirbase.org/cgi-bin/mature.pl?mature_acc=MIMAT0030429	MIMAT0030429	https://www.mirbase.org/cgi-bin/get_seq.pl?acc=MIMAT0030429	3UTR	-22.4	MXI1	4601	http://biogps.org/#goto=genereport&id=4601	MAD2 MXD2 MXI bHLHc11	MAX interactor 1 dimerization protein[HGNC:7534]	10q25.2	https://www.genecards.org/cgi-bin/carddisp.pl?gene=MXI1	ENSG00000119950	http://asia.ensembl.org/Homo_sapiens/Gene/Summary?db=core;g=ENSG00000119950	Apoptosis	https://www.kegg.jp/kegg-bin/search_pathway_text?hsa=map&keyword=Apoptosis%20&mode=1&viewImage=true
hsa-miR-7854-3p	https://www.mirbase.org/cgi-bin/mature.pl?mature_acc=MIMAT0030429	MIMAT0030429	https://www.mirbase.org/cgi-bin/get_seq.pl?acc=MIMAT0030429	3UTR	-22.4	MXI1	4601	http://biogps.org/#goto=genereport&id=4601	MAD2 MXD2 MXI bHLHc11	MAX interactor 1 dimerization protein[HGNC:7534]	10q25.2	https://www.genecards.org/cgi-bin/carddisp.pl?gene=MXI1	ENSG00000119950	http://asia.ensembl.org/Homo_sapiens/Gene/Summary?db=core;g=ENSG00000119950	Apoptosis	https://www.kegg.jp/kegg-bin/search_pathway_text?hsa=map&keyword=Apoptosis%20&mode=1&viewImage=true
hsa-miR-7854-3p	https://www.mirbase.org/cgi-bin/mature.pl?mature_acc=MIMAT0030429	MIMAT0030429	https://www.mirbase.org/cgi-bin/get_seq.pl?acc=MIMAT0030429	3UTR	-22.4	MXI1	4601	http://biogps.org/#goto=genereport&id=4601	MAD2 MXD2 MXI bHLHc11	MAX interactor 1 dimerization protein[HGNC:7534]	10q25.2	https://www.genecards.org/cgi-bin/carddisp.pl?gene=MXI1	ENSG00000119950	http://asia.ensembl.org/Homo_sapiens/Gene/Summary?db=core;g=ENSG00000119950	Apoptosis	https://www.kegg.jp/kegg-bin/search_pathway_text?hsa=map&keyword=Apoptosis%20&mode=1&viewImage=true
hsa-miR-7854-3p	https://www.mirbase.org/cgi-bin/mature.pl?mature_acc=MIMAT0030429	MIMAT0030429	https://www.mirbase.org/cgi-bin/get_seq.pl?acc=MIMAT0030429	3UTR	-22.4	MXI1	4601	http://biogps.org/#goto=genereport&id=4601	MAD2 MXD2 MXI bHLHc11	MAX interactor 1 dimerization protein[HGNC:7534]	10q25.2	https://www.genecards.org/cgi-bin/carddisp.pl?gene=MXI1	ENSG00000119950	http://asia.ensembl.org/Homo_sapiens/Gene/Summary?db=core;g=ENSG00000119950	Apoptosis	https://www.kegg.jp/kegg-bin/search_pathway_text?hsa=map&keyword=Apoptosis%20&mode=1&viewImage=true
hsa-miR-7854-3p	https://www.mirbase.org/cgi-bin/mature.pl?mature_acc=MIMAT0030429	MIMAT0030429	https://www.mirbase.org/cgi-bin/get_seq.pl?acc=MIMAT0030429	3UTR	-22.2	MXI1	4601	http://biogps.org/#goto=genereport&id=4601	MAD2 MXD2 MXI bHLHc11	MAX interactor 1 dimerization protein[HGNC:7534]	10q25.2	https://www.genecards.org/cgi-bin/carddisp.pl?gene=MXI1	ENSG00000119950	http://asia.ensembl.org/Homo_sapiens/Gene/Summary?db=core;g=ENSG00000119950	Apoptosis	https://www.kegg.jp/kegg-bin/search_pathway_text?hsa=map&keyword=Apoptosis%20&mode=1&viewImage=true
hsa-miR-7854-3p	https://www.mirbase.org/cgi-bin/mature.pl?mature_acc=MIMAT0030429	MIMAT0030429	https://www.mirbase.org/cgi-bin/get_seq.pl?acc=MIMAT0030429	3UTR	-22.2	MXI1	4601	http://biogps.org/#goto=genereport&id=4601	MAD2 MXD2 MXI bHLHc11	MAX interactor 1 dimerization protein[HGNC:7534]	10q25.2	https://www.genecards.org/cgi-bin/carddisp.pl?gene=MXI1	ENSG00000119950	http://asia.ensembl.org/Homo_sapiens/Gene/Summary?db=core;g=ENSG00000119950	Apoptosis	https://www.kegg.jp/kegg-bin/search_pathway_text?hsa=map&keyword=Apoptosis%20&mode=1&viewImage=true
hsa-miR-7854-3p	https://www.mirbase.org/cgi-bin/mature.pl?mature_acc=MIMAT0030429	MIMAT0030429	https://www.mirbase.org/cgi-bin/get_seq.pl?acc=MIMAT0030429	3UTR	-22.2	MXI1	4601	http://biogps.org/#goto=genereport&id=4601	MAD2 MXD2 MXI bHLHc11	MAX interactor 1 dimerization protein[HGNC:7534]	10q25.2	https://www.genecards.org/cgi-bin/carddisp.pl?gene=MXI1	ENSG00000119950	http://asia.ensembl.org/Homo_sapiens/Gene/Summary?db=core;g=ENSG00000119950	Apoptosis	https://www.kegg.jp/kegg-bin/search_pathway_text?hsa=map&keyword=Apoptosis%20&mode=1&viewImage=true
hsa-miR-873-3p	https://www.mirbase.org/cgi-bin/mature.pl?mature_acc=MIMAT0022717	MIMAT0022717	https://www.mirbase.org/cgi-bin/get_seq.pl?acc=MIMAT0022717	3UTR	-21.7	MXI1	4601	http://biogps.org/#goto=genereport&id=4601	MAD2 MXD2 MXI bHLHc11	MAX interactor 1 dimerization protein[HGNC:7534]	10q25.2	https://www.genecards.org/cgi-bin/carddisp.pl?gene=MXI1	ENSG00000119950	http://asia.ensembl.org/Homo_sapiens/Gene/Summary?db=core;g=ENSG00000119950	Apoptosis	https://www.kegg.jp/kegg-bin/search_pathway_text?hsa=map&keyword=Apoptosis%20&mode=1&viewImage=true
hsa-miR-873-3p	https://www.mirbase.org/cgi-bin/mature.pl?mature_acc=MIMAT0022717	MIMAT0022717	https://www.mirbase.org/cgi-bin/get_seq.pl?acc=MIMAT0022717	3UTR	-21.7	MXI1	4601	http://biogps.org/#goto=genereport&id=4601	MAD2 MXD2 MXI bHLHc11	MAX interactor 1 dimerization protein[HGNC:7534]	10q25.2	https://www.genecards.org/cgi-bin/carddisp.pl?gene=MXI1	ENSG00000119950	http://asia.ensembl.org/Homo_sapiens/Gene/Summary?db=core;g=ENSG00000119950	Apoptosis	https://www.kegg.jp/kegg-bin/search_pathway_text?hsa=map&keyword=Apoptosis%20&mode=1&viewImage=true
hsa-miR-873-3p	https://www.mirbase.org/cgi-bin/mature.pl?mature_acc=MIMAT0022717	MIMAT0022717	https://www.mirbase.org/cgi-bin/get_seq.pl?acc=MIMAT0022717	3UTR	-21.5	MXI1	4601	http://biogps.org/#goto=genereport&id=4601	MAD2 MXD2 MXI bHLHc11	MAX interactor 1 dimerization protein[HGNC:7534]	10q25.2	https://www.genecards.org/cgi-bin/carddisp.pl?gene=MXI1	ENSG00000119950	http://asia.ensembl.org/Homo_sapiens/Gene/Summary?db=core;g=ENSG00000119950	Apoptosis	https://www.kegg.jp/kegg-bin/search_pathway_text?hsa=map&keyword=Apoptosis%20&mode=1&viewImage=true
hsa-miR-873-3p	https://www.mirbase.org/cgi-bin/mature.pl?mature_acc=MIMAT0022717	MIMAT0022717	https://www.mirbase.org/cgi-bin/get_seq.pl?acc=MIMAT0022717	3UTR	-21.5	MXI1	4601	http://biogps.org/#goto=genereport&id=4601	MAD2 MXD2 MXI bHLHc11	MAX interactor 1 dimerization protein[HGNC:7534]	10q25.2	https://www.genecards.org/cgi-bin/carddisp.pl?gene=MXI1	ENSG00000119950	http://asia.ensembl.org/Homo_sapiens/Gene/Summary?db=core;g=ENSG00000119950	Apoptosis	https://www.kegg.jp/kegg-bin/search_pathway_text?hsa=map&keyword=Apoptosis%20&mode=1&viewImage=true
hsa-miR-874-3p	https://www.mirbase.org/cgi-bin/mature.pl?mature_acc=MIMAT0004911	MIMAT0004911	https://www.mirbase.org/cgi-bin/get_seq.pl?acc=MIMAT0004911	3UTR	-25.3	MXI1	4601	http://biogps.org/#goto=genereport&id=4601	MAD2 MXD2 MXI bHLHc11	MAX interactor 1 dimerization protein[HGNC:7534]	10q25.2	https://www.genecards.org/cgi-bin/carddisp.pl?gene=MXI1	ENSG00000119950	http://asia.ensembl.org/Homo_sapiens/Gene/Summary?db=core;g=ENSG00000119950	Apoptosis	https://www.kegg.jp/kegg-bin/search_pathway_text?hsa=map&keyword=Apoptosis%20&mode=1&viewImage=true
hsa-miR-874-3p	https://www.mirbase.org/cgi-bin/mature.pl?mature_acc=MIMAT0004911	MIMAT0004911	https://www.mirbase.org/cgi-bin/get_seq.pl?acc=MIMAT0004911	3UTR	-25.3	MXI1	4601	http://biogps.org/#goto=genereport&id=4601	MAD2 MXD2 MXI bHLHc11	MAX interactor 1 dimerization protein[HGNC:7534]	10q25.2	https://www.genecards.org/cgi-bin/carddisp.pl?gene=MXI1	ENSG00000119950	http://asia.ensembl.org/Homo_sapiens/Gene/Summary?db=core;g=ENSG00000119950	Apoptosis	https://www.kegg.jp/kegg-bin/search_pathway_text?hsa=map&keyword=Apoptosis%20&mode=1&viewImage=true
hsa-miR-940	https://www.mirbase.org/cgi-bin/mature.pl?mature_acc=MIMAT0004983	MIMAT0004983	https://www.mirbase.org/cgi-bin/get_seq.pl?acc=MIMAT0004983	3UTR	-25.3	MXI1	4601	http://biogps.org/#goto=genereport&id=4601	MAD2 MXD2 MXI bHLHc11	MAX interactor 1 dimerization protein[HGNC:7534]	10q25.2	https://www.genecards.org/cgi-bin/carddisp.pl?gene=MXI1	ENSG00000119950	http://asia.ensembl.org/Homo_sapiens/Gene/Summary?db=core;g=ENSG00000119950	Apoptosis	https://www.kegg.jp/kegg-bin/search_pathway_text?hsa=map&keyword=Apoptosis%20&mode=1&viewImage=true
hsa-miR-940	https://www.mirbase.org/cgi-bin/mature.pl?mature_acc=MIMAT0004983	MIMAT0004983	https://www.mirbase.org/cgi-bin/get_seq.pl?acc=MIMAT0004983	3UTR	-25.3	MXI1	4601	http://biogps.org/#goto=genereport&id=4601	MAD2 MXD2 MXI bHLHc11	MAX interactor 1 dimerization protein[HGNC:7534]	10q25.2	https://www.genecards.org/cgi-bin/carddisp.pl?gene=MXI1	ENSG00000119950	http://asia.ensembl.org/Homo_sapiens/Gene/Summary?db=core;g=ENSG00000119950	Apoptosis	https://www.kegg.jp/kegg-bin/search_pathway_text?hsa=map&keyword=Apoptosis%20&mode=1&viewImage=true
hsa-miR-9986	https://www.mirbase.org/cgi-bin/mature.pl?mature_acc=MIMAT0039766	MIMAT0039766	https://www.mirbase.org/cgi-bin/get_seq.pl?acc=MIMAT0039766	3UTR	-27	MXI1	4601	http://biogps.org/#goto=genereport&id=4601	MAD2 MXD2 MXI bHLHc11	MAX interactor 1 dimerization protein[HGNC:7534]	10q25.2	https://www.genecards.org/cgi-bin/carddisp.pl?gene=MXI1	ENSG00000119950	http://asia.ensembl.org/Homo_sapiens/Gene/Summary?db=core;g=ENSG00000119950	Apoptosis	https://www.kegg.jp/kegg-bin/search_pathway_text?hsa=map&keyword=Apoptosis%20&mode=1&viewImage=true
hsa-miR-9986	https://www.mirbase.org/cgi-bin/mature.pl?mature_acc=MIMAT0039766	MIMAT0039766	https://www.mirbase.org/cgi-bin/get_seq.pl?acc=MIMAT0039766	3UTR	-27	MXI1	4601	http://biogps.org/#goto=genereport&id=4601	MAD2 MXD2 MXI bHLHc11	MAX interactor 1 dimerization protein[HGNC:7534]	10q25.2	https://www.genecards.org/cgi-bin/carddisp.pl?gene=MXI1	ENSG00000119950	http://asia.ensembl.org/Homo_sapiens/Gene/Summary?db=core;g=ENSG00000119950	Apoptosis	https://www.kegg.jp/kegg-bin/search_pathway_text?hsa=map&keyword=Apoptosis%20&mode=1&viewImage=true
hsa-miR-9986	https://www.mirbase.org/cgi-bin/mature.pl?mature_acc=MIMAT0039766	MIMAT0039766	https://www.mirbase.org/cgi-bin/get_seq.pl?acc=MIMAT0039766	3UTR	-27	MXI1	4601	http://biogps.org/#goto=genereport&id=4601	MAD2 MXD2 MXI bHLHc11	MAX interactor 1 dimerization protein[HGNC:7534]	10q25.2	https://www.genecards.org/cgi-bin/carddisp.pl?gene=MXI1	ENSG00000119950	http://asia.ensembl.org/Homo_sapiens/Gene/Summary?db=core;g=ENSG00000119950	Apoptosis	https://www.kegg.jp/kegg-bin/search_pathway_text?hsa=map&keyword=Apoptosis%20&mode=1&viewImage=true
hsa-miR-9986	https://www.mirbase.org/cgi-bin/mature.pl?mature_acc=MIMAT0039766	MIMAT0039766	https://www.mirbase.org/cgi-bin/get_seq.pl?acc=MIMAT0039766	3UTR	-27	MXI1	4601	http://biogps.org/#goto=genereport&id=4601	MAD2 MXD2 MXI bHLHc11	MAX interactor 1 dimerization protein[HGNC:7534]	10q25.2	https://www.genecards.org/cgi-bin/carddisp.pl?gene=MXI1	ENSG00000119950	http://asia.ensembl.org/Homo_sapiens/Gene/Summary?db=core;g=ENSG00000119950	Apoptosis	https://www.kegg.jp/kegg-bin/search_pathway_text?hsa=map&keyword=Apoptosis%20&mode=1&viewImage=true
hsa-miR-129-5p	https://www.mirbase.org/cgi-bin/mature.pl?mature_acc=MIMAT0000242	MIMAT0000242	https://www.mirbase.org/cgi-bin/get_seq.pl?acc=MIMAT0000242	5UTR	-23.5	MXI1	4601	http://biogps.org/#goto=genereport&id=4601	MAD2 MXD2 MXI bHLHc11	MAX interactor 1 dimerization protein[HGNC:7534]	10q25.2	https://www.genecards.org/cgi-bin/carddisp.pl?gene=MXI1	ENSG00000119950	http://asia.ensembl.org/Homo_sapiens/Gene/Summary?db=core;g=ENSG00000119950	Apoptosis	https://www.kegg.jp/kegg-bin/search_pathway_text?hsa=map&keyword=Apoptosis%20&mode=1&viewImage=true
hsa-miR-188-5p	https://www.mirbase.org/cgi-bin/mature.pl?mature_acc=MIMAT0000457	MIMAT0000457	https://www.mirbase.org/cgi-bin/get_seq.pl?acc=MIMAT0000457	5UTR	-23.5	MXI1	4601	http://biogps.org/#goto=genereport&id=4601	MAD2 MXD2 MXI bHLHc11	MAX interactor 1 dimerization protein[HGNC:7534]	10q25.2	https://www.genecards.org/cgi-bin/carddisp.pl?gene=MXI1	ENSG00000119950	http://asia.ensembl.org/Homo_sapiens/Gene/Summary?db=core;g=ENSG00000119950	Apoptosis	https://www.kegg.jp/kegg-bin/search_pathway_text?hsa=map&keyword=Apoptosis%20&mode=1&viewImage=true
hsa-miR-1913	https://www.mirbase.org/cgi-bin/mature.pl?mature_acc=MIMAT0007888	MIMAT0007888	https://www.mirbase.org/cgi-bin/get_seq.pl?acc=MIMAT0007888	5UTR	-32.5	MXI1	4601	http://biogps.org/#goto=genereport&id=4601	MAD2 MXD2 MXI bHLHc11	MAX interactor 1 dimerization protein[HGNC:7534]	10q25.2	https://www.genecards.org/cgi-bin/carddisp.pl?gene=MXI1	ENSG00000119950	http://asia.ensembl.org/Homo_sapiens/Gene/Summary?db=core;g=ENSG00000119950	Apoptosis	https://www.kegg.jp/kegg-bin/search_pathway_text?hsa=map&keyword=Apoptosis%20&mode=1&viewImage=true
hsa-miR-1915-5p	https://www.mirbase.org/cgi-bin/mature.pl?mature_acc=MIMAT0007891	MIMAT0007891	https://www.mirbase.org/cgi-bin/get_seq.pl?acc=MIMAT0007891	5UTR	-28	MXI1	4601	http://biogps.org/#goto=genereport&id=4601	MAD2 MXD2 MXI bHLHc11	MAX interactor 1 dimerization protein[HGNC:7534]	10q25.2	https://www.genecards.org/cgi-bin/carddisp.pl?gene=MXI1	ENSG00000119950	http://asia.ensembl.org/Homo_sapiens/Gene/Summary?db=core;g=ENSG00000119950	Apoptosis	https://www.kegg.jp/kegg-bin/search_pathway_text?hsa=map&keyword=Apoptosis%20&mode=1&viewImage=true
hsa-miR-2355-3p	https://www.mirbase.org/cgi-bin/mature.pl?mature_acc=MIMAT0017950	MIMAT0017950	https://www.mirbase.org/cgi-bin/get_seq.pl?acc=MIMAT0017950	5UTR	-22.7	MXI1	4601	http://biogps.org/#goto=genereport&id=4601	MAD2 MXD2 MXI bHLHc11	MAX interactor 1 dimerization protein[HGNC:7534]	10q25.2	https://www.genecards.org/cgi-bin/carddisp.pl?gene=MXI1	ENSG00000119950	http://asia.ensembl.org/Homo_sapiens/Gene/Summary?db=core;g=ENSG00000119950	Apoptosis	https://www.kegg.jp/kegg-bin/search_pathway_text?hsa=map&keyword=Apoptosis%20&mode=1&viewImage=true
hsa-miR-320a-3p	https://www.mirbase.org/cgi-bin/mature.pl?mature_acc=MIMAT0000510	MIMAT0000510	https://www.mirbase.org/cgi-bin/get_seq.pl?acc=MIMAT0000510	5UTR	-28.7	MXI1	4601	http://biogps.org/#goto=genereport&id=4601	MAD2 MXD2 MXI bHLHc11	MAX interactor 1 dimerization protein[HGNC:7534]	10q25.2	https://www.genecards.org/cgi-bin/carddisp.pl?gene=MXI1	ENSG00000119950	http://asia.ensembl.org/Homo_sapiens/Gene/Summary?db=core;g=ENSG00000119950	Apoptosis	https://www.kegg.jp/kegg-bin/search_pathway_text?hsa=map&keyword=Apoptosis%20&mode=1&viewImage=true
hsa-miR-320b	https://www.mirbase.org/cgi-bin/mature.pl?mature_acc=MIMAT0005792	MIMAT0005792	https://www.mirbase.org/cgi-bin/get_seq.pl?acc=MIMAT0005792	5UTR	-26.7	MXI1	4601	http://biogps.org/#goto=genereport&id=4601	MAD2 MXD2 MXI bHLHc11	MAX interactor 1 dimerization protein[HGNC:7534]	10q25.2	https://www.genecards.org/cgi-bin/carddisp.pl?gene=MXI1	ENSG00000119950	http://asia.ensembl.org/Homo_sapiens/Gene/Summary?db=core;g=ENSG00000119950	Apoptosis	https://www.kegg.jp/kegg-bin/search_pathway_text?hsa=map&keyword=Apoptosis%20&mode=1&viewImage=true
hsa-miR-328-3p	https://www.mirbase.org/cgi-bin/mature.pl?mature_acc=MIMAT0000752	MIMAT0000752	https://www.mirbase.org/cgi-bin/get_seq.pl?acc=MIMAT0000752	5UTR	-34.4	MXI1	4601	http://biogps.org/#goto=genereport&id=4601	MAD2 MXD2 MXI bHLHc11	MAX interactor 1 dimerization protein[HGNC:7534]	10q25.2	https://www.genecards.org/cgi-bin/carddisp.pl?gene=MXI1	ENSG00000119950	http://asia.ensembl.org/Homo_sapiens/Gene/Summary?db=core;g=ENSG00000119950	Apoptosis	https://www.kegg.jp/kegg-bin/search_pathway_text?hsa=map&keyword=Apoptosis%20&mode=1&viewImage=true
hsa-miR-3689d	https://www.mirbase.org/cgi-bin/mature.pl?mature_acc=MIMAT0019008	MIMAT0019008	https://www.mirbase.org/cgi-bin/get_seq.pl?acc=MIMAT0019008	5UTR	-21.3	MXI1	4601	http://biogps.org/#goto=genereport&id=4601	MAD2 MXD2 MXI bHLHc11	MAX interactor 1 dimerization protein[HGNC:7534]	10q25.2	https://www.genecards.org/cgi-bin/carddisp.pl?gene=MXI1	ENSG00000119950	http://asia.ensembl.org/Homo_sapiens/Gene/Summary?db=core;g=ENSG00000119950	Apoptosis	https://www.kegg.jp/kegg-bin/search_pathway_text?hsa=map&keyword=Apoptosis%20&mode=1&viewImage=true
hsa-miR-373-3p	https://www.mirbase.org/cgi-bin/mature.pl?mature_acc=MIMAT0000726	MIMAT0000726	https://www.mirbase.org/cgi-bin/get_seq.pl?acc=MIMAT0000726	5UTR	-20.6	MXI1	4601	http://biogps.org/#goto=genereport&id=4601	MAD2 MXD2 MXI bHLHc11	MAX interactor 1 dimerization protein[HGNC:7534]	10q25.2	https://www.genecards.org/cgi-bin/carddisp.pl?gene=MXI1	ENSG00000119950	http://asia.ensembl.org/Homo_sapiens/Gene/Summary?db=core;g=ENSG00000119950	Apoptosis	https://www.kegg.jp/kegg-bin/search_pathway_text?hsa=map&keyword=Apoptosis%20&mode=1&viewImage=true
hsa-miR-4273	https://www.mirbase.org/cgi-bin/mature.pl?mature_acc=MIMAT0016903	MIMAT0016903	https://www.mirbase.org/cgi-bin/get_seq.pl?acc=MIMAT0016903	5UTR	-18.7	MXI1	4601	http://biogps.org/#goto=genereport&id=4601	MAD2 MXD2 MXI bHLHc11	MAX interactor 1 dimerization protein[HGNC:7534]	10q25.2	https://www.genecards.org/cgi-bin/carddisp.pl?gene=MXI1	ENSG00000119950	http://asia.ensembl.org/Homo_sapiens/Gene/Summary?db=core;g=ENSG00000119950	Apoptosis	https://www.kegg.jp/kegg-bin/search_pathway_text?hsa=map&keyword=Apoptosis%20&mode=1&viewImage=true
hsa-miR-4429	https://www.mirbase.org/cgi-bin/mature.pl?mature_acc=MIMAT0018944	MIMAT0018944	https://www.mirbase.org/cgi-bin/get_seq.pl?acc=MIMAT0018944	5UTR	-23	MXI1	4601	http://biogps.org/#goto=genereport&id=4601	MAD2 MXD2 MXI bHLHc11	MAX interactor 1 dimerization protein[HGNC:7534]	10q25.2	https://www.genecards.org/cgi-bin/carddisp.pl?gene=MXI1	ENSG00000119950	http://asia.ensembl.org/Homo_sapiens/Gene/Summary?db=core;g=ENSG00000119950	Apoptosis	https://www.kegg.jp/kegg-bin/search_pathway_text?hsa=map&keyword=Apoptosis%20&mode=1&viewImage=true
hsa-miR-4519	https://www.mirbase.org/cgi-bin/mature.pl?mature_acc=MIMAT0019056	MIMAT0019056	https://www.mirbase.org/cgi-bin/get_seq.pl?acc=MIMAT0019056	5UTR	-21.2	MXI1	4601	http://biogps.org/#goto=genereport&id=4601	MAD2 MXD2 MXI bHLHc11	MAX interactor 1 dimerization protein[HGNC:7534]	10q25.2	https://www.genecards.org/cgi-bin/carddisp.pl?gene=MXI1	ENSG00000119950	http://asia.ensembl.org/Homo_sapiens/Gene/Summary?db=core;g=ENSG00000119950	Apoptosis	https://www.kegg.jp/kegg-bin/search_pathway_text?hsa=map&keyword=Apoptosis%20&mode=1&viewImage=true
hsa-miR-455-3p	https://www.mirbase.org/cgi-bin/mature.pl?mature_acc=MIMAT0004784	MIMAT0004784	https://www.mirbase.org/cgi-bin/get_seq.pl?acc=MIMAT0004784	5UTR	-19	MXI1	4601	http://biogps.org/#goto=genereport&id=4601	MAD2 MXD2 MXI bHLHc11	MAX interactor 1 dimerization protein[HGNC:7534]	10q25.2	https://www.genecards.org/cgi-bin/carddisp.pl?gene=MXI1	ENSG00000119950	http://asia.ensembl.org/Homo_sapiens/Gene/Summary?db=core;g=ENSG00000119950	Apoptosis	https://www.kegg.jp/kegg-bin/search_pathway_text?hsa=map&keyword=Apoptosis%20&mode=1&viewImage=true
hsa-miR-4682	https://www.mirbase.org/cgi-bin/mature.pl?mature_acc=MIMAT0019767	MIMAT0019767	https://www.mirbase.org/cgi-bin/get_seq.pl?acc=MIMAT0019767	5UTR	-27.8	MXI1	4601	http://biogps.org/#goto=genereport&id=4601	MAD2 MXD2 MXI bHLHc11	MAX interactor 1 dimerization protein[HGNC:7534]	10q25.2	https://www.genecards.org/cgi-bin/carddisp.pl?gene=MXI1	ENSG00000119950	http://asia.ensembl.org/Homo_sapiens/Gene/Summary?db=core;g=ENSG00000119950	Apoptosis	https://www.kegg.jp/kegg-bin/search_pathway_text?hsa=map&keyword=Apoptosis%20&mode=1&viewImage=true
hsa-miR-485-5p	https://www.mirbase.org/cgi-bin/mature.pl?mature_acc=MIMAT0002175	MIMAT0002175	https://www.mirbase.org/cgi-bin/get_seq.pl?acc=MIMAT0002175	5UTR	-22.9	MXI1	4601	http://biogps.org/#goto=genereport&id=4601	MAD2 MXD2 MXI bHLHc11	MAX interactor 1 dimerization protein[HGNC:7534]	10q25.2	https://www.genecards.org/cgi-bin/carddisp.pl?gene=MXI1	ENSG00000119950	http://asia.ensembl.org/Homo_sapiens/Gene/Summary?db=core;g=ENSG00000119950	Apoptosis	https://www.kegg.jp/kegg-bin/search_pathway_text?hsa=map&keyword=Apoptosis%20&mode=1&viewImage=true
hsa-miR-486-3p	https://www.mirbase.org/cgi-bin/mature.pl?mature_acc=MIMAT0004762	MIMAT0004762	https://www.mirbase.org/cgi-bin/get_seq.pl?acc=MIMAT0004762	5UTR	-21.9	MXI1	4601	http://biogps.org/#goto=genereport&id=4601	MAD2 MXD2 MXI bHLHc11	MAX interactor 1 dimerization protein[HGNC:7534]	10q25.2	https://www.genecards.org/cgi-bin/carddisp.pl?gene=MXI1	ENSG00000119950	http://asia.ensembl.org/Homo_sapiens/Gene/Summary?db=core;g=ENSG00000119950	Apoptosis	https://www.kegg.jp/kegg-bin/search_pathway_text?hsa=map&keyword=Apoptosis%20&mode=1&viewImage=true
hsa-miR-494-5p	https://www.mirbase.org/cgi-bin/mature.pl?mature_acc=MIMAT0026607	MIMAT0026607	https://www.mirbase.org/cgi-bin/get_seq.pl?acc=MIMAT0026607	5UTR	-26.1	MXI1	4601	http://biogps.org/#goto=genereport&id=4601	MAD2 MXD2 MXI bHLHc11	MAX interactor 1 dimerization protein[HGNC:7534]	10q25.2	https://www.genecards.org/cgi-bin/carddisp.pl?gene=MXI1	ENSG00000119950	http://asia.ensembl.org/Homo_sapiens/Gene/Summary?db=core;g=ENSG00000119950	Apoptosis	https://www.kegg.jp/kegg-bin/search_pathway_text?hsa=map&keyword=Apoptosis%20&mode=1&viewImage=true
hsa-miR-511-5p	https://www.mirbase.org/cgi-bin/mature.pl?mature_acc=MIMAT0002808	MIMAT0002808	https://www.mirbase.org/cgi-bin/get_seq.pl?acc=MIMAT0002808	5UTR	-21	MXI1	4601	http://biogps.org/#goto=genereport&id=4601	MAD2 MXD2 MXI bHLHc11	MAX interactor 1 dimerization protein[HGNC:7534]	10q25.2	https://www.genecards.org/cgi-bin/carddisp.pl?gene=MXI1	ENSG00000119950	http://asia.ensembl.org/Homo_sapiens/Gene/Summary?db=core;g=ENSG00000119950	Apoptosis	https://www.kegg.jp/kegg-bin/search_pathway_text?hsa=map&keyword=Apoptosis%20&mode=1&viewImage=true
hsa-miR-520c-3p	https://www.mirbase.org/cgi-bin/mature.pl?mature_acc=MIMAT0002846	MIMAT0002846	https://www.mirbase.org/cgi-bin/get_seq.pl?acc=MIMAT0002846	5UTR	-20.7	MXI1	4601	http://biogps.org/#goto=genereport&id=4601	MAD2 MXD2 MXI bHLHc11	MAX interactor 1 dimerization protein[HGNC:7534]	10q25.2	https://www.genecards.org/cgi-bin/carddisp.pl?gene=MXI1	ENSG00000119950	http://asia.ensembl.org/Homo_sapiens/Gene/Summary?db=core;g=ENSG00000119950	Apoptosis	https://www.kegg.jp/kegg-bin/search_pathway_text?hsa=map&keyword=Apoptosis%20&mode=1&viewImage=true
hsa-miR-520d-3p	https://www.mirbase.org/cgi-bin/mature.pl?mature_acc=MIMAT0002856	MIMAT0002856	https://www.mirbase.org/cgi-bin/get_seq.pl?acc=MIMAT0002856	5UTR	-19.5	MXI1	4601	http://biogps.org/#goto=genereport&id=4601	MAD2 MXD2 MXI bHLHc11	MAX interactor 1 dimerization protein[HGNC:7534]	10q25.2	https://www.genecards.org/cgi-bin/carddisp.pl?gene=MXI1	ENSG00000119950	http://asia.ensembl.org/Homo_sapiens/Gene/Summary?db=core;g=ENSG00000119950	Apoptosis	https://www.kegg.jp/kegg-bin/search_pathway_text?hsa=map&keyword=Apoptosis%20&mode=1&viewImage=true
hsa-miR-520f-3p	https://www.mirbase.org/cgi-bin/mature.pl?mature_acc=MIMAT0002830	MIMAT0002830	https://www.mirbase.org/cgi-bin/get_seq.pl?acc=MIMAT0002830	5UTR	-18.2	MXI1	4601	http://biogps.org/#goto=genereport&id=4601	MAD2 MXD2 MXI bHLHc11	MAX interactor 1 dimerization protein[HGNC:7534]	10q25.2	https://www.genecards.org/cgi-bin/carddisp.pl?gene=MXI1	ENSG00000119950	http://asia.ensembl.org/Homo_sapiens/Gene/Summary?db=core;g=ENSG00000119950	Apoptosis	https://www.kegg.jp/kegg-bin/search_pathway_text?hsa=map&keyword=Apoptosis%20&mode=1&viewImage=true
hsa-miR-615-3p	https://www.mirbase.org/cgi-bin/mature.pl?mature_acc=MIMAT0003283	MIMAT0003283	https://www.mirbase.org/cgi-bin/get_seq.pl?acc=MIMAT0003283	5UTR	-31.3	MXI1	4601	http://biogps.org/#goto=genereport&id=4601	MAD2 MXD2 MXI bHLHc11	MAX interactor 1 dimerization protein[HGNC:7534]	10q25.2	https://www.genecards.org/cgi-bin/carddisp.pl?gene=MXI1	ENSG00000119950	http://asia.ensembl.org/Homo_sapiens/Gene/Summary?db=core;g=ENSG00000119950	Apoptosis	https://www.kegg.jp/kegg-bin/search_pathway_text?hsa=map&keyword=Apoptosis%20&mode=1&viewImage=true
hsa-miR-650	https://www.mirbase.org/cgi-bin/mature.pl?mature_acc=MIMAT0003320	MIMAT0003320	https://www.mirbase.org/cgi-bin/get_seq.pl?acc=MIMAT0003320	5UTR	-23.5	MXI1	4601	http://biogps.org/#goto=genereport&id=4601	MAD2 MXD2 MXI bHLHc11	MAX interactor 1 dimerization protein[HGNC:7534]	10q25.2	https://www.genecards.org/cgi-bin/carddisp.pl?gene=MXI1	ENSG00000119950	http://asia.ensembl.org/Homo_sapiens/Gene/Summary?db=core;g=ENSG00000119950	Apoptosis	https://www.kegg.jp/kegg-bin/search_pathway_text?hsa=map&keyword=Apoptosis%20&mode=1&viewImage=true
hsa-miR-6501-3p	https://www.mirbase.org/cgi-bin/mature.pl?mature_acc=MIMAT0025459	MIMAT0025459	https://www.mirbase.org/cgi-bin/get_seq.pl?acc=MIMAT0025459	5UTR	-23.1	MXI1	4601	http://biogps.org/#goto=genereport&id=4601	MAD2 MXD2 MXI bHLHc11	MAX interactor 1 dimerization protein[HGNC:7534]	10q25.2	https://www.genecards.org/cgi-bin/carddisp.pl?gene=MXI1	ENSG00000119950	http://asia.ensembl.org/Homo_sapiens/Gene/Summary?db=core;g=ENSG00000119950	Apoptosis	https://www.kegg.jp/kegg-bin/search_pathway_text?hsa=map&keyword=Apoptosis%20&mode=1&viewImage=true
hsa-miR-6512-3p	https://www.mirbase.org/cgi-bin/mature.pl?mature_acc=MIMAT0025481	MIMAT0025481	https://www.mirbase.org/cgi-bin/get_seq.pl?acc=MIMAT0025481	5UTR	-25	MXI1	4601	http://biogps.org/#goto=genereport&id=4601	MAD2 MXD2 MXI bHLHc11	MAX interactor 1 dimerization protein[HGNC:7534]	10q25.2	https://www.genecards.org/cgi-bin/carddisp.pl?gene=MXI1	ENSG00000119950	http://asia.ensembl.org/Homo_sapiens/Gene/Summary?db=core;g=ENSG00000119950	Apoptosis	https://www.kegg.jp/kegg-bin/search_pathway_text?hsa=map&keyword=Apoptosis%20&mode=1&viewImage=true
hsa-miR-6516-5p	https://www.mirbase.org/cgi-bin/mature.pl?mature_acc=MIMAT0030417	MIMAT0030417	https://www.mirbase.org/cgi-bin/get_seq.pl?acc=MIMAT0030417	5UTR	-20	MXI1	4601	http://biogps.org/#goto=genereport&id=4601	MAD2 MXD2 MXI bHLHc11	MAX interactor 1 dimerization protein[HGNC:7534]	10q25.2	https://www.genecards.org/cgi-bin/carddisp.pl?gene=MXI1	ENSG00000119950	http://asia.ensembl.org/Homo_sapiens/Gene/Summary?db=core;g=ENSG00000119950	Apoptosis	https://www.kegg.jp/kegg-bin/search_pathway_text?hsa=map&keyword=Apoptosis%20&mode=1&viewImage=true
hsa-miR-6715b-3p	https://www.mirbase.org/cgi-bin/mature.pl?mature_acc=MIMAT0025843	MIMAT0025843	https://www.mirbase.org/cgi-bin/get_seq.pl?acc=MIMAT0025843	5UTR	-25.3	MXI1	4601	http://biogps.org/#goto=genereport&id=4601	MAD2 MXD2 MXI bHLHc11	MAX interactor 1 dimerization protein[HGNC:7534]	10q25.2	https://www.genecards.org/cgi-bin/carddisp.pl?gene=MXI1	ENSG00000119950	http://asia.ensembl.org/Homo_sapiens/Gene/Summary?db=core;g=ENSG00000119950	Apoptosis	https://www.kegg.jp/kegg-bin/search_pathway_text?hsa=map&keyword=Apoptosis%20&mode=1&viewImage=true
hsa-miR-6804-3p	https://www.mirbase.org/cgi-bin/mature.pl?mature_acc=MIMAT0027509	MIMAT0027509	https://www.mirbase.org/cgi-bin/get_seq.pl?acc=MIMAT0027509	5UTR	-24	MXI1	4601	http://biogps.org/#goto=genereport&id=4601	MAD2 MXD2 MXI bHLHc11	MAX interactor 1 dimerization protein[HGNC:7534]	10q25.2	https://www.genecards.org/cgi-bin/carddisp.pl?gene=MXI1	ENSG00000119950	http://asia.ensembl.org/Homo_sapiens/Gene/Summary?db=core;g=ENSG00000119950	Apoptosis	https://www.kegg.jp/kegg-bin/search_pathway_text?hsa=map&keyword=Apoptosis%20&mode=1&viewImage=true
hsa-miR-6807-3p	https://www.mirbase.org/cgi-bin/mature.pl?mature_acc=MIMAT0027515	MIMAT0027515	https://www.mirbase.org/cgi-bin/get_seq.pl?acc=MIMAT0027515	5UTR	-26.3	MXI1	4601	http://biogps.org/#goto=genereport&id=4601	MAD2 MXD2 MXI bHLHc11	MAX interactor 1 dimerization protein[HGNC:7534]	10q25.2	https://www.genecards.org/cgi-bin/carddisp.pl?gene=MXI1	ENSG00000119950	http://asia.ensembl.org/Homo_sapiens/Gene/Summary?db=core;g=ENSG00000119950	Apoptosis	https://www.kegg.jp/kegg-bin/search_pathway_text?hsa=map&keyword=Apoptosis%20&mode=1&viewImage=true
hsa-miR-6880-5p	https://www.mirbase.org/cgi-bin/mature.pl?mature_acc=MIMAT0027660	MIMAT0027660	https://www.mirbase.org/cgi-bin/get_seq.pl?acc=MIMAT0027660	5UTR	-25.3	MXI1	4601	http://biogps.org/#goto=genereport&id=4601	MAD2 MXD2 MXI bHLHc11	MAX interactor 1 dimerization protein[HGNC:7534]	10q25.2	https://www.genecards.org/cgi-bin/carddisp.pl?gene=MXI1	ENSG00000119950	http://asia.ensembl.org/Homo_sapiens/Gene/Summary?db=core;g=ENSG00000119950	Apoptosis	https://www.kegg.jp/kegg-bin/search_pathway_text?hsa=map&keyword=Apoptosis%20&mode=1&viewImage=true
hsa-miR-6893-5p	https://www.mirbase.org/cgi-bin/mature.pl?mature_acc=MIMAT0027686	MIMAT0027686	https://www.mirbase.org/cgi-bin/get_seq.pl?acc=MIMAT0027686	5UTR	-31.6	MXI1	4601	http://biogps.org/#goto=genereport&id=4601	MAD2 MXD2 MXI bHLHc11	MAX interactor 1 dimerization protein[HGNC:7534]	10q25.2	https://www.genecards.org/cgi-bin/carddisp.pl?gene=MXI1	ENSG00000119950	http://asia.ensembl.org/Homo_sapiens/Gene/Summary?db=core;g=ENSG00000119950	Apoptosis	https://www.kegg.jp/kegg-bin/search_pathway_text?hsa=map&keyword=Apoptosis%20&mode=1&viewImage=true
hsa-miR-7847-3p	https://www.mirbase.org/cgi-bin/mature.pl?mature_acc=MIMAT0030422	MIMAT0030422	https://www.mirbase.org/cgi-bin/get_seq.pl?acc=MIMAT0030422	5UTR	-23.6	MXI1	4601	http://biogps.org/#goto=genereport&id=4601	MAD2 MXD2 MXI bHLHc11	MAX interactor 1 dimerization protein[HGNC:7534]	10q25.2	https://www.genecards.org/cgi-bin/carddisp.pl?gene=MXI1	ENSG00000119950	http://asia.ensembl.org/Homo_sapiens/Gene/Summary?db=core;g=ENSG00000119950	Apoptosis	https://www.kegg.jp/kegg-bin/search_pathway_text?hsa=map&keyword=Apoptosis%20&mode=1&viewImage=true
hsa-miR-7854-3p	https://www.mirbase.org/cgi-bin/mature.pl?mature_acc=MIMAT0030429	MIMAT0030429	https://www.mirbase.org/cgi-bin/get_seq.pl?acc=MIMAT0030429	5UTR	-26.2	MXI1	4601	http://biogps.org/#goto=genereport&id=4601	MAD2 MXD2 MXI bHLHc11	MAX interactor 1 dimerization protein[HGNC:7534]	10q25.2	https://www.genecards.org/cgi-bin/carddisp.pl?gene=MXI1	ENSG00000119950	http://asia.ensembl.org/Homo_sapiens/Gene/Summary?db=core;g=ENSG00000119950	Apoptosis	https://www.kegg.jp/kegg-bin/search_pathway_text?hsa=map&keyword=Apoptosis%20&mode=1&viewImage=true
hsa-miR-873-3p	https://www.mirbase.org/cgi-bin/mature.pl?mature_acc=MIMAT0022717	MIMAT0022717	https://www.mirbase.org/cgi-bin/get_seq.pl?acc=MIMAT0022717	5UTR	-23.4	MXI1	4601	http://biogps.org/#goto=genereport&id=4601	MAD2 MXD2 MXI bHLHc11	MAX interactor 1 dimerization protein[HGNC:7534]	10q25.2	https://www.genecards.org/cgi-bin/carddisp.pl?gene=MXI1	ENSG00000119950	http://asia.ensembl.org/Homo_sapiens/Gene/Summary?db=core;g=ENSG00000119950	Apoptosis	https://www.kegg.jp/kegg-bin/search_pathway_text?hsa=map&keyword=Apoptosis%20&mode=1&viewImage=true
hsa-miR-93-3p	https://www.mirbase.org/cgi-bin/mature.pl?mature_acc=MIMAT0004509	MIMAT0004509	https://www.mirbase.org/cgi-bin/get_seq.pl?acc=MIMAT0004509	5UTR	-20	MXI1	4601	http://biogps.org/#goto=genereport&id=4601	MAD2 MXD2 MXI bHLHc11	MAX interactor 1 dimerization protein[HGNC:7534]	10q25.2	https://www.genecards.org/cgi-bin/carddisp.pl?gene=MXI1	ENSG00000119950	http://asia.ensembl.org/Homo_sapiens/Gene/Summary?db=core;g=ENSG00000119950	Apoptosis	https://www.kegg.jp/kegg-bin/search_pathway_text?hsa=map&keyword=Apoptosis%20&mode=1&viewImage=true
hsa-miR-11181-5p	https://www.mirbase.org/cgi-bin/mature.pl?mature_acc=MIMAT0043996	MIMAT0043996	https://www.mirbase.org/cgi-bin/get_seq.pl?acc=MIMAT0043996	Exon	-21.8	MXI1	4601	http://biogps.org/#goto=genereport&id=4601	MAD2 MXD2 MXI bHLHc11	MAX interactor 1 dimerization protein[HGNC:7534]	10q25.2	https://www.genecards.org/cgi-bin/carddisp.pl?gene=MXI1	ENSG00000119950	http://asia.ensembl.org/Homo_sapiens/Gene/Summary?db=core;g=ENSG00000119950	Apoptosis	https://www.kegg.jp/kegg-bin/search_pathway_text?hsa=map&keyword=Apoptosis%20&mode=1&viewImage=true
hsa-miR-125b-2-3p	https://www.mirbase.org/cgi-bin/mature.pl?mature_acc=MIMAT0004603	MIMAT0004603	https://www.mirbase.org/cgi-bin/get_seq.pl?acc=MIMAT0004603	Exon	-20.9	MXI1	4601	http://biogps.org/#goto=genereport&id=4601	MAD2 MXD2 MXI bHLHc11	MAX interactor 1 dimerization protein[HGNC:7534]	10q25.2	https://www.genecards.org/cgi-bin/carddisp.pl?gene=MXI1	ENSG00000119950	http://asia.ensembl.org/Homo_sapiens/Gene/Summary?db=core;g=ENSG00000119950	Apoptosis	https://www.kegg.jp/kegg-bin/search_pathway_text?hsa=map&keyword=Apoptosis%20&mode=1&viewImage=true
hsa-miR-1294	https://www.mirbase.org/cgi-bin/mature.pl?mature_acc=MIMAT0005884	MIMAT0005884	https://www.mirbase.org/cgi-bin/get_seq.pl?acc=MIMAT0005884	Exon	-19.3	MXI1	4601	http://biogps.org/#goto=genereport&id=4601	MAD2 MXD2 MXI bHLHc11	MAX interactor 1 dimerization protein[HGNC:7534]	10q25.2	https://www.genecards.org/cgi-bin/carddisp.pl?gene=MXI1	ENSG00000119950	http://asia.ensembl.org/Homo_sapiens/Gene/Summary?db=core;g=ENSG00000119950	Apoptosis	https://www.kegg.jp/kegg-bin/search_pathway_text?hsa=map&keyword=Apoptosis%20&mode=1&viewImage=true
hsa-miR-129-5p	https://www.mirbase.org/cgi-bin/mature.pl?mature_acc=MIMAT0000242	MIMAT0000242	https://www.mirbase.org/cgi-bin/get_seq.pl?acc=MIMAT0000242	Exon	-23.2	MXI1	4601	http://biogps.org/#goto=genereport&id=4601	MAD2 MXD2 MXI bHLHc11	MAX interactor 1 dimerization protein[HGNC:7534]	10q25.2	https://www.genecards.org/cgi-bin/carddisp.pl?gene=MXI1	ENSG00000119950	http://asia.ensembl.org/Homo_sapiens/Gene/Summary?db=core;g=ENSG00000119950	Apoptosis	https://www.kegg.jp/kegg-bin/search_pathway_text?hsa=map&keyword=Apoptosis%20&mode=1&viewImage=true
hsa-miR-1298-5p	https://www.mirbase.org/cgi-bin/mature.pl?mature_acc=MIMAT0005800	MIMAT0005800	https://www.mirbase.org/cgi-bin/get_seq.pl?acc=MIMAT0005800	Exon	-18.2	MXI1	4601	http://biogps.org/#goto=genereport&id=4601	MAD2 MXD2 MXI bHLHc11	MAX interactor 1 dimerization protein[HGNC:7534]	10q25.2	https://www.genecards.org/cgi-bin/carddisp.pl?gene=MXI1	ENSG00000119950	http://asia.ensembl.org/Homo_sapiens/Gene/Summary?db=core;g=ENSG00000119950	Apoptosis	https://www.kegg.jp/kegg-bin/search_pathway_text?hsa=map&keyword=Apoptosis%20&mode=1&viewImage=true
hsa-miR-186-5p	https://www.mirbase.org/cgi-bin/mature.pl?mature_acc=MIMAT0000456	MIMAT0000456	https://www.mirbase.org/cgi-bin/get_seq.pl?acc=MIMAT0000456	Exon	-16	MXI1	4601	http://biogps.org/#goto=genereport&id=4601	MAD2 MXD2 MXI bHLHc11	MAX interactor 1 dimerization protein[HGNC:7534]	10q25.2	https://www.genecards.org/cgi-bin/carddisp.pl?gene=MXI1	ENSG00000119950	http://asia.ensembl.org/Homo_sapiens/Gene/Summary?db=core;g=ENSG00000119950	Apoptosis	https://www.kegg.jp/kegg-bin/search_pathway_text?hsa=map&keyword=Apoptosis%20&mode=1&viewImage=true
hsa-miR-1915-5p	https://www.mirbase.org/cgi-bin/mature.pl?mature_acc=MIMAT0007891	MIMAT0007891	https://www.mirbase.org/cgi-bin/get_seq.pl?acc=MIMAT0007891	Exon	-24	MXI1	4601	http://biogps.org/#goto=genereport&id=4601	MAD2 MXD2 MXI bHLHc11	MAX interactor 1 dimerization protein[HGNC:7534]	10q25.2	https://www.genecards.org/cgi-bin/carddisp.pl?gene=MXI1	ENSG00000119950	http://asia.ensembl.org/Homo_sapiens/Gene/Summary?db=core;g=ENSG00000119950	Apoptosis	https://www.kegg.jp/kegg-bin/search_pathway_text?hsa=map&keyword=Apoptosis%20&mode=1&viewImage=true
hsa-miR-194-3p	https://www.mirbase.org/cgi-bin/mature.pl?mature_acc=MIMAT0004671	MIMAT0004671	https://www.mirbase.org/cgi-bin/get_seq.pl?acc=MIMAT0004671	Exon	-24.5	MXI1	4601	http://biogps.org/#goto=genereport&id=4601	MAD2 MXD2 MXI bHLHc11	MAX interactor 1 dimerization protein[HGNC:7534]	10q25.2	https://www.genecards.org/cgi-bin/carddisp.pl?gene=MXI1	ENSG00000119950	http://asia.ensembl.org/Homo_sapiens/Gene/Summary?db=core;g=ENSG00000119950	Apoptosis	https://www.kegg.jp/kegg-bin/search_pathway_text?hsa=map&keyword=Apoptosis%20&mode=1&viewImage=true
hsa-miR-19b-1-5p	https://www.mirbase.org/cgi-bin/mature.pl?mature_acc=MIMAT0004491	MIMAT0004491	https://www.mirbase.org/cgi-bin/get_seq.pl?acc=MIMAT0004491	Exon	-17.6	MXI1	4601	http://biogps.org/#goto=genereport&id=4601	MAD2 MXD2 MXI bHLHc11	MAX interactor 1 dimerization protein[HGNC:7534]	10q25.2	https://www.genecards.org/cgi-bin/carddisp.pl?gene=MXI1	ENSG00000119950	http://asia.ensembl.org/Homo_sapiens/Gene/Summary?db=core;g=ENSG00000119950	Apoptosis	https://www.kegg.jp/kegg-bin/search_pathway_text?hsa=map&keyword=Apoptosis%20&mode=1&viewImage=true
hsa-miR-200c-3p	https://www.mirbase.org/cgi-bin/mature.pl?mature_acc=MIMAT0000617	MIMAT0000617	https://www.mirbase.org/cgi-bin/get_seq.pl?acc=MIMAT0000617	Exon	-19	MXI1	4601	http://biogps.org/#goto=genereport&id=4601	MAD2 MXD2 MXI bHLHc11	MAX interactor 1 dimerization protein[HGNC:7534]	10q25.2	https://www.genecards.org/cgi-bin/carddisp.pl?gene=MXI1	ENSG00000119950	http://asia.ensembl.org/Homo_sapiens/Gene/Summary?db=core;g=ENSG00000119950	Apoptosis	https://www.kegg.jp/kegg-bin/search_pathway_text?hsa=map&keyword=Apoptosis%20&mode=1&viewImage=true
hsa-miR-204-5p	https://www.mirbase.org/cgi-bin/mature.pl?mature_acc=MIMAT0000265	MIMAT0000265	https://www.mirbase.org/cgi-bin/get_seq.pl?acc=MIMAT0000265	Exon	-20.2	MXI1	4601	http://biogps.org/#goto=genereport&id=4601	MAD2 MXD2 MXI bHLHc11	MAX interactor 1 dimerization protein[HGNC:7534]	10q25.2	https://www.genecards.org/cgi-bin/carddisp.pl?gene=MXI1	ENSG00000119950	http://asia.ensembl.org/Homo_sapiens/Gene/Summary?db=core;g=ENSG00000119950	Apoptosis	https://www.kegg.jp/kegg-bin/search_pathway_text?hsa=map&keyword=Apoptosis%20&mode=1&viewImage=true
hsa-miR-208b-5p	https://www.mirbase.org/cgi-bin/mature.pl?mature_acc=MIMAT0026722	MIMAT0026722	https://www.mirbase.org/cgi-bin/get_seq.pl?acc=MIMAT0026722	Exon	-17.8	MXI1	4601	http://biogps.org/#goto=genereport&id=4601	MAD2 MXD2 MXI bHLHc11	MAX interactor 1 dimerization protein[HGNC:7534]	10q25.2	https://www.genecards.org/cgi-bin/carddisp.pl?gene=MXI1	ENSG00000119950	http://asia.ensembl.org/Homo_sapiens/Gene/Summary?db=core;g=ENSG00000119950	Apoptosis	https://www.kegg.jp/kegg-bin/search_pathway_text?hsa=map&keyword=Apoptosis%20&mode=1&viewImage=true
hsa-miR-2113	https://www.mirbase.org/cgi-bin/mature.pl?mature_acc=MIMAT0009206	MIMAT0009206	https://www.mirbase.org/cgi-bin/get_seq.pl?acc=MIMAT0009206	Exon	-24.3	MXI1	4601	http://biogps.org/#goto=genereport&id=4601	MAD2 MXD2 MXI bHLHc11	MAX interactor 1 dimerization protein[HGNC:7534]	10q25.2	https://www.genecards.org/cgi-bin/carddisp.pl?gene=MXI1	ENSG00000119950	http://asia.ensembl.org/Homo_sapiens/Gene/Summary?db=core;g=ENSG00000119950	Apoptosis	https://www.kegg.jp/kegg-bin/search_pathway_text?hsa=map&keyword=Apoptosis%20&mode=1&viewImage=true
hsa-miR-216b-3p	https://www.mirbase.org/cgi-bin/mature.pl?mature_acc=MIMAT0026721	MIMAT0026721	https://www.mirbase.org/cgi-bin/get_seq.pl?acc=MIMAT0026721	Exon	-18.6	MXI1	4601	http://biogps.org/#goto=genereport&id=4601	MAD2 MXD2 MXI bHLHc11	MAX interactor 1 dimerization protein[HGNC:7534]	10q25.2	https://www.genecards.org/cgi-bin/carddisp.pl?gene=MXI1	ENSG00000119950	http://asia.ensembl.org/Homo_sapiens/Gene/Summary?db=core;g=ENSG00000119950	Apoptosis	https://www.kegg.jp/kegg-bin/search_pathway_text?hsa=map&keyword=Apoptosis%20&mode=1&viewImage=true
hsa-miR-219a-2-3p	https://www.mirbase.org/cgi-bin/mature.pl?mature_acc=MIMAT0004675	MIMAT0004675	https://www.mirbase.org/cgi-bin/get_seq.pl?acc=MIMAT0004675	Exon	-18.4	MXI1	4601	http://biogps.org/#goto=genereport&id=4601	MAD2 MXD2 MXI bHLHc11	MAX interactor 1 dimerization protein[HGNC:7534]	10q25.2	https://www.genecards.org/cgi-bin/carddisp.pl?gene=MXI1	ENSG00000119950	http://asia.ensembl.org/Homo_sapiens/Gene/Summary?db=core;g=ENSG00000119950	Apoptosis	https://www.kegg.jp/kegg-bin/search_pathway_text?hsa=map&keyword=Apoptosis%20&mode=1&viewImage=true
hsa-miR-27a-5p	https://www.mirbase.org/cgi-bin/mature.pl?mature_acc=MIMAT0004501	MIMAT0004501	https://www.mirbase.org/cgi-bin/get_seq.pl?acc=MIMAT0004501	Exon	-20.2	MXI1	4601	http://biogps.org/#goto=genereport&id=4601	MAD2 MXD2 MXI bHLHc11	MAX interactor 1 dimerization protein[HGNC:7534]	10q25.2	https://www.genecards.org/cgi-bin/carddisp.pl?gene=MXI1	ENSG00000119950	http://asia.ensembl.org/Homo_sapiens/Gene/Summary?db=core;g=ENSG00000119950	Apoptosis	https://www.kegg.jp/kegg-bin/search_pathway_text?hsa=map&keyword=Apoptosis%20&mode=1&viewImage=true
hsa-miR-27b-5p	https://www.mirbase.org/cgi-bin/mature.pl?mature_acc=MIMAT0004588	MIMAT0004588	https://www.mirbase.org/cgi-bin/get_seq.pl?acc=MIMAT0004588	Exon	-19.6	MXI1	4601	http://biogps.org/#goto=genereport&id=4601	MAD2 MXD2 MXI bHLHc11	MAX interactor 1 dimerization protein[HGNC:7534]	10q25.2	https://www.genecards.org/cgi-bin/carddisp.pl?gene=MXI1	ENSG00000119950	http://asia.ensembl.org/Homo_sapiens/Gene/Summary?db=core;g=ENSG00000119950	Apoptosis	https://www.kegg.jp/kegg-bin/search_pathway_text?hsa=map&keyword=Apoptosis%20&mode=1&viewImage=true
hsa-miR-302d-3p	https://www.mirbase.org/cgi-bin/mature.pl?mature_acc=MIMAT0000718	MIMAT0000718	https://www.mirbase.org/cgi-bin/get_seq.pl?acc=MIMAT0000718	Exon	-18.1	MXI1	4601	http://biogps.org/#goto=genereport&id=4601	MAD2 MXD2 MXI bHLHc11	MAX interactor 1 dimerization protein[HGNC:7534]	10q25.2	https://www.genecards.org/cgi-bin/carddisp.pl?gene=MXI1	ENSG00000119950	http://asia.ensembl.org/Homo_sapiens/Gene/Summary?db=core;g=ENSG00000119950	Apoptosis	https://www.kegg.jp/kegg-bin/search_pathway_text?hsa=map&keyword=Apoptosis%20&mode=1&viewImage=true
hsa-miR-3173-5p	https://www.mirbase.org/cgi-bin/mature.pl?mature_acc=MIMAT0019214	MIMAT0019214	https://www.mirbase.org/cgi-bin/get_seq.pl?acc=MIMAT0019214	Exon	-22.7	MXI1	4601	http://biogps.org/#goto=genereport&id=4601	MAD2 MXD2 MXI bHLHc11	MAX interactor 1 dimerization protein[HGNC:7534]	10q25.2	https://www.genecards.org/cgi-bin/carddisp.pl?gene=MXI1	ENSG00000119950	http://asia.ensembl.org/Homo_sapiens/Gene/Summary?db=core;g=ENSG00000119950	Apoptosis	https://www.kegg.jp/kegg-bin/search_pathway_text?hsa=map&keyword=Apoptosis%20&mode=1&viewImage=true
hsa-miR-3202	https://www.mirbase.org/cgi-bin/mature.pl?mature_acc=MIMAT0015089	MIMAT0015089	https://www.mirbase.org/cgi-bin/get_seq.pl?acc=MIMAT0015089	Exon	-18.6	MXI1	4601	http://biogps.org/#goto=genereport&id=4601	MAD2 MXD2 MXI bHLHc11	MAX interactor 1 dimerization protein[HGNC:7534]	10q25.2	https://www.genecards.org/cgi-bin/carddisp.pl?gene=MXI1	ENSG00000119950	http://asia.ensembl.org/Homo_sapiens/Gene/Summary?db=core;g=ENSG00000119950	Apoptosis	https://www.kegg.jp/kegg-bin/search_pathway_text?hsa=map&keyword=Apoptosis%20&mode=1&viewImage=true
hsa-miR-320b	https://www.mirbase.org/cgi-bin/mature.pl?mature_acc=MIMAT0005792	MIMAT0005792	https://www.mirbase.org/cgi-bin/get_seq.pl?acc=MIMAT0005792	Exon	-20.4	MXI1	4601	http://biogps.org/#goto=genereport&id=4601	MAD2 MXD2 MXI bHLHc11	MAX interactor 1 dimerization protein[HGNC:7534]	10q25.2	https://www.genecards.org/cgi-bin/carddisp.pl?gene=MXI1	ENSG00000119950	http://asia.ensembl.org/Homo_sapiens/Gene/Summary?db=core;g=ENSG00000119950	Apoptosis	https://www.kegg.jp/kegg-bin/search_pathway_text?hsa=map&keyword=Apoptosis%20&mode=1&viewImage=true
hsa-miR-320d	https://www.mirbase.org/cgi-bin/mature.pl?mature_acc=MIMAT0006764	MIMAT0006764	https://www.mirbase.org/cgi-bin/get_seq.pl?acc=MIMAT0006764	Exon	-18	MXI1	4601	http://biogps.org/#goto=genereport&id=4601	MAD2 MXD2 MXI bHLHc11	MAX interactor 1 dimerization protein[HGNC:7534]	10q25.2	https://www.genecards.org/cgi-bin/carddisp.pl?gene=MXI1	ENSG00000119950	http://asia.ensembl.org/Homo_sapiens/Gene/Summary?db=core;g=ENSG00000119950	Apoptosis	https://www.kegg.jp/kegg-bin/search_pathway_text?hsa=map&keyword=Apoptosis%20&mode=1&viewImage=true
hsa-miR-320e	https://www.mirbase.org/cgi-bin/mature.pl?mature_acc=MIMAT0015072	MIMAT0015072	https://www.mirbase.org/cgi-bin/get_seq.pl?acc=MIMAT0015072	Exon	-19.3	MXI1	4601	http://biogps.org/#goto=genereport&id=4601	MAD2 MXD2 MXI bHLHc11	MAX interactor 1 dimerization protein[HGNC:7534]	10q25.2	https://www.genecards.org/cgi-bin/carddisp.pl?gene=MXI1	ENSG00000119950	http://asia.ensembl.org/Homo_sapiens/Gene/Summary?db=core;g=ENSG00000119950	Apoptosis	https://www.kegg.jp/kegg-bin/search_pathway_text?hsa=map&keyword=Apoptosis%20&mode=1&viewImage=true
hsa-miR-342-3p	https://www.mirbase.org/cgi-bin/mature.pl?mature_acc=MIMAT0000753	MIMAT0000753	https://www.mirbase.org/cgi-bin/get_seq.pl?acc=MIMAT0000753	Exon	-20.7	MXI1	4601	http://biogps.org/#goto=genereport&id=4601	MAD2 MXD2 MXI bHLHc11	MAX interactor 1 dimerization protein[HGNC:7534]	10q25.2	https://www.genecards.org/cgi-bin/carddisp.pl?gene=MXI1	ENSG00000119950	http://asia.ensembl.org/Homo_sapiens/Gene/Summary?db=core;g=ENSG00000119950	Apoptosis	https://www.kegg.jp/kegg-bin/search_pathway_text?hsa=map&keyword=Apoptosis%20&mode=1&viewImage=true
hsa-miR-361-5p	https://www.mirbase.org/cgi-bin/mature.pl?mature_acc=MIMAT0000703	MIMAT0000703	https://www.mirbase.org/cgi-bin/get_seq.pl?acc=MIMAT0000703	Exon	-18.5	MXI1	4601	http://biogps.org/#goto=genereport&id=4601	MAD2 MXD2 MXI bHLHc11	MAX interactor 1 dimerization protein[HGNC:7534]	10q25.2	https://www.genecards.org/cgi-bin/carddisp.pl?gene=MXI1	ENSG00000119950	http://asia.ensembl.org/Homo_sapiens/Gene/Summary?db=core;g=ENSG00000119950	Apoptosis	https://www.kegg.jp/kegg-bin/search_pathway_text?hsa=map&keyword=Apoptosis%20&mode=1&viewImage=true
hsa-miR-3617-5p	https://www.mirbase.org/cgi-bin/mature.pl?mature_acc=MIMAT0017997	MIMAT0017997	https://www.mirbase.org/cgi-bin/get_seq.pl?acc=MIMAT0017997	Exon	-16.4	MXI1	4601	http://biogps.org/#goto=genereport&id=4601	MAD2 MXD2 MXI bHLHc11	MAX interactor 1 dimerization protein[HGNC:7534]	10q25.2	https://www.genecards.org/cgi-bin/carddisp.pl?gene=MXI1	ENSG00000119950	http://asia.ensembl.org/Homo_sapiens/Gene/Summary?db=core;g=ENSG00000119950	Apoptosis	https://www.kegg.jp/kegg-bin/search_pathway_text?hsa=map&keyword=Apoptosis%20&mode=1&viewImage=true
hsa-miR-3689d	https://www.mirbase.org/cgi-bin/mature.pl?mature_acc=MIMAT0019008	MIMAT0019008	https://www.mirbase.org/cgi-bin/get_seq.pl?acc=MIMAT0019008	Exon	-25.8	MXI1	4601	http://biogps.org/#goto=genereport&id=4601	MAD2 MXD2 MXI bHLHc11	MAX interactor 1 dimerization protein[HGNC:7534]	10q25.2	https://www.genecards.org/cgi-bin/carddisp.pl?gene=MXI1	ENSG00000119950	http://asia.ensembl.org/Homo_sapiens/Gene/Summary?db=core;g=ENSG00000119950	Apoptosis	https://www.kegg.jp/kegg-bin/search_pathway_text?hsa=map&keyword=Apoptosis%20&mode=1&viewImage=true
hsa-miR-3692-5p	https://www.mirbase.org/cgi-bin/mature.pl?mature_acc=MIMAT0018121	MIMAT0018121	https://www.mirbase.org/cgi-bin/get_seq.pl?acc=MIMAT0018121	Exon	-22.8	MXI1	4601	http://biogps.org/#goto=genereport&id=4601	MAD2 MXD2 MXI bHLHc11	MAX interactor 1 dimerization protein[HGNC:7534]	10q25.2	https://www.genecards.org/cgi-bin/carddisp.pl?gene=MXI1	ENSG00000119950	http://asia.ensembl.org/Homo_sapiens/Gene/Summary?db=core;g=ENSG00000119950	Apoptosis	https://www.kegg.jp/kegg-bin/search_pathway_text?hsa=map&keyword=Apoptosis%20&mode=1&viewImage=true
hsa-miR-375-3p	https://www.mirbase.org/cgi-bin/mature.pl?mature_acc=MIMAT0000728	MIMAT0000728	https://www.mirbase.org/cgi-bin/get_seq.pl?acc=MIMAT0000728	Exon	-21.9	MXI1	4601	http://biogps.org/#goto=genereport&id=4601	MAD2 MXD2 MXI bHLHc11	MAX interactor 1 dimerization protein[HGNC:7534]	10q25.2	https://www.genecards.org/cgi-bin/carddisp.pl?gene=MXI1	ENSG00000119950	http://asia.ensembl.org/Homo_sapiens/Gene/Summary?db=core;g=ENSG00000119950	Apoptosis	https://www.kegg.jp/kegg-bin/search_pathway_text?hsa=map&keyword=Apoptosis%20&mode=1&viewImage=true
hsa-miR-4311	https://www.mirbase.org/cgi-bin/mature.pl?mature_acc=MIMAT0016863	MIMAT0016863	https://www.mirbase.org/cgi-bin/get_seq.pl?acc=MIMAT0016863	Exon	-15.9	MXI1	4601	http://biogps.org/#goto=genereport&id=4601	MAD2 MXD2 MXI bHLHc11	MAX interactor 1 dimerization protein[HGNC:7534]	10q25.2	https://www.genecards.org/cgi-bin/carddisp.pl?gene=MXI1	ENSG00000119950	http://asia.ensembl.org/Homo_sapiens/Gene/Summary?db=core;g=ENSG00000119950	Apoptosis	https://www.kegg.jp/kegg-bin/search_pathway_text?hsa=map&keyword=Apoptosis%20&mode=1&viewImage=true
hsa-miR-433-3p	https://www.mirbase.org/cgi-bin/mature.pl?mature_acc=MIMAT0001627	MIMAT0001627	https://www.mirbase.org/cgi-bin/get_seq.pl?acc=MIMAT0001627	Exon	-22.2	MXI1	4601	http://biogps.org/#goto=genereport&id=4601	MAD2 MXD2 MXI bHLHc11	MAX interactor 1 dimerization protein[HGNC:7534]	10q25.2	https://www.genecards.org/cgi-bin/carddisp.pl?gene=MXI1	ENSG00000119950	http://asia.ensembl.org/Homo_sapiens/Gene/Summary?db=core;g=ENSG00000119950	Apoptosis	https://www.kegg.jp/kegg-bin/search_pathway_text?hsa=map&keyword=Apoptosis%20&mode=1&viewImage=true
hsa-miR-4436b-5p	https://www.mirbase.org/cgi-bin/mature.pl?mature_acc=MIMAT0019940	MIMAT0019940	https://www.mirbase.org/cgi-bin/get_seq.pl?acc=MIMAT0019940	Exon	-26.3	MXI1	4601	http://biogps.org/#goto=genereport&id=4601	MAD2 MXD2 MXI bHLHc11	MAX interactor 1 dimerization protein[HGNC:7534]	10q25.2	https://www.genecards.org/cgi-bin/carddisp.pl?gene=MXI1	ENSG00000119950	http://asia.ensembl.org/Homo_sapiens/Gene/Summary?db=core;g=ENSG00000119950	Apoptosis	https://www.kegg.jp/kegg-bin/search_pathway_text?hsa=map&keyword=Apoptosis%20&mode=1&viewImage=true
hsa-miR-455-3p	https://www.mirbase.org/cgi-bin/mature.pl?mature_acc=MIMAT0004784	MIMAT0004784	https://www.mirbase.org/cgi-bin/get_seq.pl?acc=MIMAT0004784	Exon	-19	MXI1	4601	http://biogps.org/#goto=genereport&id=4601	MAD2 MXD2 MXI bHLHc11	MAX interactor 1 dimerization protein[HGNC:7534]	10q25.2	https://www.genecards.org/cgi-bin/carddisp.pl?gene=MXI1	ENSG00000119950	http://asia.ensembl.org/Homo_sapiens/Gene/Summary?db=core;g=ENSG00000119950	Apoptosis	https://www.kegg.jp/kegg-bin/search_pathway_text?hsa=map&keyword=Apoptosis%20&mode=1&viewImage=true
hsa-miR-4677-5p	https://www.mirbase.org/cgi-bin/mature.pl?mature_acc=MIMAT0019760	MIMAT0019760	https://www.mirbase.org/cgi-bin/get_seq.pl?acc=MIMAT0019760	Exon	-19.2	MXI1	4601	http://biogps.org/#goto=genereport&id=4601	MAD2 MXD2 MXI bHLHc11	MAX interactor 1 dimerization protein[HGNC:7534]	10q25.2	https://www.genecards.org/cgi-bin/carddisp.pl?gene=MXI1	ENSG00000119950	http://asia.ensembl.org/Homo_sapiens/Gene/Summary?db=core;g=ENSG00000119950	Apoptosis	https://www.kegg.jp/kegg-bin/search_pathway_text?hsa=map&keyword=Apoptosis%20&mode=1&viewImage=true
hsa-miR-4682	https://www.mirbase.org/cgi-bin/mature.pl?mature_acc=MIMAT0019767	MIMAT0019767	https://www.mirbase.org/cgi-bin/get_seq.pl?acc=MIMAT0019767	Exon	-26.2	MXI1	4601	http://biogps.org/#goto=genereport&id=4601	MAD2 MXD2 MXI bHLHc11	MAX interactor 1 dimerization protein[HGNC:7534]	10q25.2	https://www.genecards.org/cgi-bin/carddisp.pl?gene=MXI1	ENSG00000119950	http://asia.ensembl.org/Homo_sapiens/Gene/Summary?db=core;g=ENSG00000119950	Apoptosis	https://www.kegg.jp/kegg-bin/search_pathway_text?hsa=map&keyword=Apoptosis%20&mode=1&viewImage=true
hsa-miR-4722-5p	https://www.mirbase.org/cgi-bin/mature.pl?mature_acc=MIMAT0019836	MIMAT0019836	https://www.mirbase.org/cgi-bin/get_seq.pl?acc=MIMAT0019836	Exon	-27.4	MXI1	4601	http://biogps.org/#goto=genereport&id=4601	MAD2 MXD2 MXI bHLHc11	MAX interactor 1 dimerization protein[HGNC:7534]	10q25.2	https://www.genecards.org/cgi-bin/carddisp.pl?gene=MXI1	ENSG00000119950	http://asia.ensembl.org/Homo_sapiens/Gene/Summary?db=core;g=ENSG00000119950	Apoptosis	https://www.kegg.jp/kegg-bin/search_pathway_text?hsa=map&keyword=Apoptosis%20&mode=1&viewImage=true
hsa-miR-4793-3p	https://www.mirbase.org/cgi-bin/mature.pl?mature_acc=MIMAT0019966	MIMAT0019966	https://www.mirbase.org/cgi-bin/get_seq.pl?acc=MIMAT0019966	Exon	-27	MXI1	4601	http://biogps.org/#goto=genereport&id=4601	MAD2 MXD2 MXI bHLHc11	MAX interactor 1 dimerization protein[HGNC:7534]	10q25.2	https://www.genecards.org/cgi-bin/carddisp.pl?gene=MXI1	ENSG00000119950	http://asia.ensembl.org/Homo_sapiens/Gene/Summary?db=core;g=ENSG00000119950	Apoptosis	https://www.kegg.jp/kegg-bin/search_pathway_text?hsa=map&keyword=Apoptosis%20&mode=1&viewImage=true
hsa-miR-485-3p	https://www.mirbase.org/cgi-bin/mature.pl?mature_acc=MIMAT0002176	MIMAT0002176	https://www.mirbase.org/cgi-bin/get_seq.pl?acc=MIMAT0002176	Exon	-23.5	MXI1	4601	http://biogps.org/#goto=genereport&id=4601	MAD2 MXD2 MXI bHLHc11	MAX interactor 1 dimerization protein[HGNC:7534]	10q25.2	https://www.genecards.org/cgi-bin/carddisp.pl?gene=MXI1	ENSG00000119950	http://asia.ensembl.org/Homo_sapiens/Gene/Summary?db=core;g=ENSG00000119950	Apoptosis	https://www.kegg.jp/kegg-bin/search_pathway_text?hsa=map&keyword=Apoptosis%20&mode=1&viewImage=true
hsa-miR-485-5p	https://www.mirbase.org/cgi-bin/mature.pl?mature_acc=MIMAT0002175	MIMAT0002175	https://www.mirbase.org/cgi-bin/get_seq.pl?acc=MIMAT0002175	Exon	-22.9	MXI1	4601	http://biogps.org/#goto=genereport&id=4601	MAD2 MXD2 MXI bHLHc11	MAX interactor 1 dimerization protein[HGNC:7534]	10q25.2	https://www.genecards.org/cgi-bin/carddisp.pl?gene=MXI1	ENSG00000119950	http://asia.ensembl.org/Homo_sapiens/Gene/Summary?db=core;g=ENSG00000119950	Apoptosis	https://www.kegg.jp/kegg-bin/search_pathway_text?hsa=map&keyword=Apoptosis%20&mode=1&viewImage=true
hsa-miR-494-5p	https://www.mirbase.org/cgi-bin/mature.pl?mature_acc=MIMAT0026607	MIMAT0026607	https://www.mirbase.org/cgi-bin/get_seq.pl?acc=MIMAT0026607	Exon	-22.9	MXI1	4601	http://biogps.org/#goto=genereport&id=4601	MAD2 MXD2 MXI bHLHc11	MAX interactor 1 dimerization protein[HGNC:7534]	10q25.2	https://www.genecards.org/cgi-bin/carddisp.pl?gene=MXI1	ENSG00000119950	http://asia.ensembl.org/Homo_sapiens/Gene/Summary?db=core;g=ENSG00000119950	Apoptosis	https://www.kegg.jp/kegg-bin/search_pathway_text?hsa=map&keyword=Apoptosis%20&mode=1&viewImage=true
hsa-miR-511-5p	https://www.mirbase.org/cgi-bin/mature.pl?mature_acc=MIMAT0002808	MIMAT0002808	https://www.mirbase.org/cgi-bin/get_seq.pl?acc=MIMAT0002808	Exon	-22.6	MXI1	4601	http://biogps.org/#goto=genereport&id=4601	MAD2 MXD2 MXI bHLHc11	MAX interactor 1 dimerization protein[HGNC:7534]	10q25.2	https://www.genecards.org/cgi-bin/carddisp.pl?gene=MXI1	ENSG00000119950	http://asia.ensembl.org/Homo_sapiens/Gene/Summary?db=core;g=ENSG00000119950	Apoptosis	https://www.kegg.jp/kegg-bin/search_pathway_text?hsa=map&keyword=Apoptosis%20&mode=1&viewImage=true
hsa-miR-520a-3p	https://www.mirbase.org/cgi-bin/mature.pl?mature_acc=MIMAT0002834	MIMAT0002834	https://www.mirbase.org/cgi-bin/get_seq.pl?acc=MIMAT0002834	Exon	-17	MXI1	4601	http://biogps.org/#goto=genereport&id=4601	MAD2 MXD2 MXI bHLHc11	MAX interactor 1 dimerization protein[HGNC:7534]	10q25.2	https://www.genecards.org/cgi-bin/carddisp.pl?gene=MXI1	ENSG00000119950	http://asia.ensembl.org/Homo_sapiens/Gene/Summary?db=core;g=ENSG00000119950	Apoptosis	https://www.kegg.jp/kegg-bin/search_pathway_text?hsa=map&keyword=Apoptosis%20&mode=1&viewImage=true
hsa-miR-520d-3p	https://www.mirbase.org/cgi-bin/mature.pl?mature_acc=MIMAT0002856	MIMAT0002856	https://www.mirbase.org/cgi-bin/get_seq.pl?acc=MIMAT0002856	Exon	-22.3	MXI1	4601	http://biogps.org/#goto=genereport&id=4601	MAD2 MXD2 MXI bHLHc11	MAX interactor 1 dimerization protein[HGNC:7534]	10q25.2	https://www.genecards.org/cgi-bin/carddisp.pl?gene=MXI1	ENSG00000119950	http://asia.ensembl.org/Homo_sapiens/Gene/Summary?db=core;g=ENSG00000119950	Apoptosis	https://www.kegg.jp/kegg-bin/search_pathway_text?hsa=map&keyword=Apoptosis%20&mode=1&viewImage=true
hsa-miR-548l	https://www.mirbase.org/cgi-bin/mature.pl?mature_acc=MIMAT0005889	MIMAT0005889	https://www.mirbase.org/cgi-bin/get_seq.pl?acc=MIMAT0005889	Exon	-17.9	MXI1	4601	http://biogps.org/#goto=genereport&id=4601	MAD2 MXD2 MXI bHLHc11	MAX interactor 1 dimerization protein[HGNC:7534]	10q25.2	https://www.genecards.org/cgi-bin/carddisp.pl?gene=MXI1	ENSG00000119950	http://asia.ensembl.org/Homo_sapiens/Gene/Summary?db=core;g=ENSG00000119950	Apoptosis	https://www.kegg.jp/kegg-bin/search_pathway_text?hsa=map&keyword=Apoptosis%20&mode=1&viewImage=true
hsa-miR-556-5p	https://www.mirbase.org/cgi-bin/mature.pl?mature_acc=MIMAT0003220	MIMAT0003220	https://www.mirbase.org/cgi-bin/get_seq.pl?acc=MIMAT0003220	Exon	-17.5	MXI1	4601	http://biogps.org/#goto=genereport&id=4601	MAD2 MXD2 MXI bHLHc11	MAX interactor 1 dimerization protein[HGNC:7534]	10q25.2	https://www.genecards.org/cgi-bin/carddisp.pl?gene=MXI1	ENSG00000119950	http://asia.ensembl.org/Homo_sapiens/Gene/Summary?db=core;g=ENSG00000119950	Apoptosis	https://www.kegg.jp/kegg-bin/search_pathway_text?hsa=map&keyword=Apoptosis%20&mode=1&viewImage=true
hsa-miR-6499-3p	https://www.mirbase.org/cgi-bin/mature.pl?mature_acc=MIMAT0025451	MIMAT0025451	https://www.mirbase.org/cgi-bin/get_seq.pl?acc=MIMAT0025451	Exon	-21.4	MXI1	4601	http://biogps.org/#goto=genereport&id=4601	MAD2 MXD2 MXI bHLHc11	MAX interactor 1 dimerization protein[HGNC:7534]	10q25.2	https://www.genecards.org/cgi-bin/carddisp.pl?gene=MXI1	ENSG00000119950	http://asia.ensembl.org/Homo_sapiens/Gene/Summary?db=core;g=ENSG00000119950	Apoptosis	https://www.kegg.jp/kegg-bin/search_pathway_text?hsa=map&keyword=Apoptosis%20&mode=1&viewImage=true
hsa-miR-6501-3p	https://www.mirbase.org/cgi-bin/mature.pl?mature_acc=MIMAT0025459	MIMAT0025459	https://www.mirbase.org/cgi-bin/get_seq.pl?acc=MIMAT0025459	Exon	-23.3	MXI1	4601	http://biogps.org/#goto=genereport&id=4601	MAD2 MXD2 MXI bHLHc11	MAX interactor 1 dimerization protein[HGNC:7534]	10q25.2	https://www.genecards.org/cgi-bin/carddisp.pl?gene=MXI1	ENSG00000119950	http://asia.ensembl.org/Homo_sapiens/Gene/Summary?db=core;g=ENSG00000119950	Apoptosis	https://www.kegg.jp/kegg-bin/search_pathway_text?hsa=map&keyword=Apoptosis%20&mode=1&viewImage=true
hsa-miR-668-3p	https://www.mirbase.org/cgi-bin/mature.pl?mature_acc=MIMAT0003881	MIMAT0003881	https://www.mirbase.org/cgi-bin/get_seq.pl?acc=MIMAT0003881	Exon	-24.3	MXI1	4601	http://biogps.org/#goto=genereport&id=4601	MAD2 MXD2 MXI bHLHc11	MAX interactor 1 dimerization protein[HGNC:7534]	10q25.2	https://www.genecards.org/cgi-bin/carddisp.pl?gene=MXI1	ENSG00000119950	http://asia.ensembl.org/Homo_sapiens/Gene/Summary?db=core;g=ENSG00000119950	Apoptosis	https://www.kegg.jp/kegg-bin/search_pathway_text?hsa=map&keyword=Apoptosis%20&mode=1&viewImage=true
hsa-miR-6720-5p	https://www.mirbase.org/cgi-bin/mature.pl?mature_acc=MIMAT0027345	MIMAT0027345	https://www.mirbase.org/cgi-bin/get_seq.pl?acc=MIMAT0027345	Exon	-30.1	MXI1	4601	http://biogps.org/#goto=genereport&id=4601	MAD2 MXD2 MXI bHLHc11	MAX interactor 1 dimerization protein[HGNC:7534]	10q25.2	https://www.genecards.org/cgi-bin/carddisp.pl?gene=MXI1	ENSG00000119950	http://asia.ensembl.org/Homo_sapiens/Gene/Summary?db=core;g=ENSG00000119950	Apoptosis	https://www.kegg.jp/kegg-bin/search_pathway_text?hsa=map&keyword=Apoptosis%20&mode=1&viewImage=true
hsa-miR-6740-3p	https://www.mirbase.org/cgi-bin/mature.pl?mature_acc=MIMAT0027382	MIMAT0027382	https://www.mirbase.org/cgi-bin/get_seq.pl?acc=MIMAT0027382	Exon	-18.4	MXI1	4601	http://biogps.org/#goto=genereport&id=4601	MAD2 MXD2 MXI bHLHc11	MAX interactor 1 dimerization protein[HGNC:7534]	10q25.2	https://www.genecards.org/cgi-bin/carddisp.pl?gene=MXI1	ENSG00000119950	http://asia.ensembl.org/Homo_sapiens/Gene/Summary?db=core;g=ENSG00000119950	Apoptosis	https://www.kegg.jp/kegg-bin/search_pathway_text?hsa=map&keyword=Apoptosis%20&mode=1&viewImage=true
hsa-miR-6750-5p	https://www.mirbase.org/cgi-bin/mature.pl?mature_acc=MIMAT0027400	MIMAT0027400	https://www.mirbase.org/cgi-bin/get_seq.pl?acc=MIMAT0027400	Exon	-29.4	MXI1	4601	http://biogps.org/#goto=genereport&id=4601	MAD2 MXD2 MXI bHLHc11	MAX interactor 1 dimerization protein[HGNC:7534]	10q25.2	https://www.genecards.org/cgi-bin/carddisp.pl?gene=MXI1	ENSG00000119950	http://asia.ensembl.org/Homo_sapiens/Gene/Summary?db=core;g=ENSG00000119950	Apoptosis	https://www.kegg.jp/kegg-bin/search_pathway_text?hsa=map&keyword=Apoptosis%20&mode=1&viewImage=true
hsa-miR-676-5p	https://www.mirbase.org/cgi-bin/mature.pl?mature_acc=MIMAT0018203	MIMAT0018203	https://www.mirbase.org/cgi-bin/get_seq.pl?acc=MIMAT0018203	Exon	-17.8	MXI1	4601	http://biogps.org/#goto=genereport&id=4601	MAD2 MXD2 MXI bHLHc11	MAX interactor 1 dimerization protein[HGNC:7534]	10q25.2	https://www.genecards.org/cgi-bin/carddisp.pl?gene=MXI1	ENSG00000119950	http://asia.ensembl.org/Homo_sapiens/Gene/Summary?db=core;g=ENSG00000119950	Apoptosis	https://www.kegg.jp/kegg-bin/search_pathway_text?hsa=map&keyword=Apoptosis%20&mode=1&viewImage=true
hsa-miR-6799-3p	https://www.mirbase.org/cgi-bin/mature.pl?mature_acc=MIMAT0027499	MIMAT0027499	https://www.mirbase.org/cgi-bin/get_seq.pl?acc=MIMAT0027499	Exon	-25.9	MXI1	4601	http://biogps.org/#goto=genereport&id=4601	MAD2 MXD2 MXI bHLHc11	MAX interactor 1 dimerization protein[HGNC:7534]	10q25.2	https://www.genecards.org/cgi-bin/carddisp.pl?gene=MXI1	ENSG00000119950	http://asia.ensembl.org/Homo_sapiens/Gene/Summary?db=core;g=ENSG00000119950	Apoptosis	https://www.kegg.jp/kegg-bin/search_pathway_text?hsa=map&keyword=Apoptosis%20&mode=1&viewImage=true
hsa-miR-6807-3p	https://www.mirbase.org/cgi-bin/mature.pl?mature_acc=MIMAT0027515	MIMAT0027515	https://www.mirbase.org/cgi-bin/get_seq.pl?acc=MIMAT0027515	Exon	-23.4	MXI1	4601	http://biogps.org/#goto=genereport&id=4601	MAD2 MXD2 MXI bHLHc11	MAX interactor 1 dimerization protein[HGNC:7534]	10q25.2	https://www.genecards.org/cgi-bin/carddisp.pl?gene=MXI1	ENSG00000119950	http://asia.ensembl.org/Homo_sapiens/Gene/Summary?db=core;g=ENSG00000119950	Apoptosis	https://www.kegg.jp/kegg-bin/search_pathway_text?hsa=map&keyword=Apoptosis%20&mode=1&viewImage=true
hsa-miR-6828-3p	https://www.mirbase.org/cgi-bin/mature.pl?mature_acc=MIMAT0027557	MIMAT0027557	https://www.mirbase.org/cgi-bin/get_seq.pl?acc=MIMAT0027557	Exon	-21.9	MXI1	4601	http://biogps.org/#goto=genereport&id=4601	MAD2 MXD2 MXI bHLHc11	MAX interactor 1 dimerization protein[HGNC:7534]	10q25.2	https://www.genecards.org/cgi-bin/carddisp.pl?gene=MXI1	ENSG00000119950	http://asia.ensembl.org/Homo_sapiens/Gene/Summary?db=core;g=ENSG00000119950	Apoptosis	https://www.kegg.jp/kegg-bin/search_pathway_text?hsa=map&keyword=Apoptosis%20&mode=1&viewImage=true
hsa-miR-6845-3p	https://www.mirbase.org/cgi-bin/mature.pl?mature_acc=MIMAT0027591	MIMAT0027591	https://www.mirbase.org/cgi-bin/get_seq.pl?acc=MIMAT0027591	Exon	-21.5	MXI1	4601	http://biogps.org/#goto=genereport&id=4601	MAD2 MXD2 MXI bHLHc11	MAX interactor 1 dimerization protein[HGNC:7534]	10q25.2	https://www.genecards.org/cgi-bin/carddisp.pl?gene=MXI1	ENSG00000119950	http://asia.ensembl.org/Homo_sapiens/Gene/Summary?db=core;g=ENSG00000119950	Apoptosis	https://www.kegg.jp/kegg-bin/search_pathway_text?hsa=map&keyword=Apoptosis%20&mode=1&viewImage=true
hsa-miR-6851-5p	https://www.mirbase.org/cgi-bin/mature.pl?mature_acc=MIMAT0027602	MIMAT0027602	https://www.mirbase.org/cgi-bin/get_seq.pl?acc=MIMAT0027602	Exon	-27.5	MXI1	4601	http://biogps.org/#goto=genereport&id=4601	MAD2 MXD2 MXI bHLHc11	MAX interactor 1 dimerization protein[HGNC:7534]	10q25.2	https://www.genecards.org/cgi-bin/carddisp.pl?gene=MXI1	ENSG00000119950	http://asia.ensembl.org/Homo_sapiens/Gene/Summary?db=core;g=ENSG00000119950	Apoptosis	https://www.kegg.jp/kegg-bin/search_pathway_text?hsa=map&keyword=Apoptosis%20&mode=1&viewImage=true
hsa-miR-6866-3p	https://www.mirbase.org/cgi-bin/mature.pl?mature_acc=MIMAT0027633	MIMAT0027633	https://www.mirbase.org/cgi-bin/get_seq.pl?acc=MIMAT0027633	Exon	-18.4	MXI1	4601	http://biogps.org/#goto=genereport&id=4601	MAD2 MXD2 MXI bHLHc11	MAX interactor 1 dimerization protein[HGNC:7534]	10q25.2	https://www.genecards.org/cgi-bin/carddisp.pl?gene=MXI1	ENSG00000119950	http://asia.ensembl.org/Homo_sapiens/Gene/Summary?db=core;g=ENSG00000119950	Apoptosis	https://www.kegg.jp/kegg-bin/search_pathway_text?hsa=map&keyword=Apoptosis%20&mode=1&viewImage=true
hsa-miR-6871-3p	https://www.mirbase.org/cgi-bin/mature.pl?mature_acc=MIMAT0027643	MIMAT0027643	https://www.mirbase.org/cgi-bin/get_seq.pl?acc=MIMAT0027643	Exon	-23.6	MXI1	4601	http://biogps.org/#goto=genereport&id=4601	MAD2 MXD2 MXI bHLHc11	MAX interactor 1 dimerization protein[HGNC:7534]	10q25.2	https://www.genecards.org/cgi-bin/carddisp.pl?gene=MXI1	ENSG00000119950	http://asia.ensembl.org/Homo_sapiens/Gene/Summary?db=core;g=ENSG00000119950	Apoptosis	https://www.kegg.jp/kegg-bin/search_pathway_text?hsa=map&keyword=Apoptosis%20&mode=1&viewImage=true
hsa-miR-6885-3p	https://www.mirbase.org/cgi-bin/mature.pl?mature_acc=MIMAT0027671	MIMAT0027671	https://www.mirbase.org/cgi-bin/get_seq.pl?acc=MIMAT0027671	Exon	-18.1	MXI1	4601	http://biogps.org/#goto=genereport&id=4601	MAD2 MXD2 MXI bHLHc11	MAX interactor 1 dimerization protein[HGNC:7534]	10q25.2	https://www.genecards.org/cgi-bin/carddisp.pl?gene=MXI1	ENSG00000119950	http://asia.ensembl.org/Homo_sapiens/Gene/Summary?db=core;g=ENSG00000119950	Apoptosis	https://www.kegg.jp/kegg-bin/search_pathway_text?hsa=map&keyword=Apoptosis%20&mode=1&viewImage=true
hsa-miR-6895-3p	https://www.mirbase.org/cgi-bin/mature.pl?mature_acc=MIMAT0027691	MIMAT0027691	https://www.mirbase.org/cgi-bin/get_seq.pl?acc=MIMAT0027691	Exon	-24.9	MXI1	4601	http://biogps.org/#goto=genereport&id=4601	MAD2 MXD2 MXI bHLHc11	MAX interactor 1 dimerization protein[HGNC:7534]	10q25.2	https://www.genecards.org/cgi-bin/carddisp.pl?gene=MXI1	ENSG00000119950	http://asia.ensembl.org/Homo_sapiens/Gene/Summary?db=core;g=ENSG00000119950	Apoptosis	https://www.kegg.jp/kegg-bin/search_pathway_text?hsa=map&keyword=Apoptosis%20&mode=1&viewImage=true
hsa-miR-7112-3p	https://www.mirbase.org/cgi-bin/mature.pl?mature_acc=MIMAT0028122	MIMAT0028122	https://www.mirbase.org/cgi-bin/get_seq.pl?acc=MIMAT0028122	Exon	-24.7	MXI1	4601	http://biogps.org/#goto=genereport&id=4601	MAD2 MXD2 MXI bHLHc11	MAX interactor 1 dimerization protein[HGNC:7534]	10q25.2	https://www.genecards.org/cgi-bin/carddisp.pl?gene=MXI1	ENSG00000119950	http://asia.ensembl.org/Homo_sapiens/Gene/Summary?db=core;g=ENSG00000119950	Apoptosis	https://www.kegg.jp/kegg-bin/search_pathway_text?hsa=map&keyword=Apoptosis%20&mode=1&viewImage=true
hsa-miR-7159-5p	https://www.mirbase.org/cgi-bin/mature.pl?mature_acc=MIMAT0028228	MIMAT0028228	https://www.mirbase.org/cgi-bin/get_seq.pl?acc=MIMAT0028228	Exon	-20.3	MXI1	4601	http://biogps.org/#goto=genereport&id=4601	MAD2 MXD2 MXI bHLHc11	MAX interactor 1 dimerization protein[HGNC:7534]	10q25.2	https://www.genecards.org/cgi-bin/carddisp.pl?gene=MXI1	ENSG00000119950	http://asia.ensembl.org/Homo_sapiens/Gene/Summary?db=core;g=ENSG00000119950	Apoptosis	https://www.kegg.jp/kegg-bin/search_pathway_text?hsa=map&keyword=Apoptosis%20&mode=1&viewImage=true
hsa-miR-7847-3p	https://www.mirbase.org/cgi-bin/mature.pl?mature_acc=MIMAT0030422	MIMAT0030422	https://www.mirbase.org/cgi-bin/get_seq.pl?acc=MIMAT0030422	Exon	-23.6	MXI1	4601	http://biogps.org/#goto=genereport&id=4601	MAD2 MXD2 MXI bHLHc11	MAX interactor 1 dimerization protein[HGNC:7534]	10q25.2	https://www.genecards.org/cgi-bin/carddisp.pl?gene=MXI1	ENSG00000119950	http://asia.ensembl.org/Homo_sapiens/Gene/Summary?db=core;g=ENSG00000119950	Apoptosis	https://www.kegg.jp/kegg-bin/search_pathway_text?hsa=map&keyword=Apoptosis%20&mode=1&viewImage=true
hsa-miR-7854-3p	https://www.mirbase.org/cgi-bin/mature.pl?mature_acc=MIMAT0030429	MIMAT0030429	https://www.mirbase.org/cgi-bin/get_seq.pl?acc=MIMAT0030429	Exon	-19.3	MXI1	4601	http://biogps.org/#goto=genereport&id=4601	MAD2 MXD2 MXI bHLHc11	MAX interactor 1 dimerization protein[HGNC:7534]	10q25.2	https://www.genecards.org/cgi-bin/carddisp.pl?gene=MXI1	ENSG00000119950	http://asia.ensembl.org/Homo_sapiens/Gene/Summary?db=core;g=ENSG00000119950	Apoptosis	https://www.kegg.jp/kegg-bin/search_pathway_text?hsa=map&keyword=Apoptosis%20&mode=1&viewImage=true
hsa-miR-8063	https://www.mirbase.org/cgi-bin/mature.pl?mature_acc=MIMAT0030990	MIMAT0030990	https://www.mirbase.org/cgi-bin/get_seq.pl?acc=MIMAT0030990	Exon	-20.3	MXI1	4601	http://biogps.org/#goto=genereport&id=4601	MAD2 MXD2 MXI bHLHc11	MAX interactor 1 dimerization protein[HGNC:7534]	10q25.2	https://www.genecards.org/cgi-bin/carddisp.pl?gene=MXI1	ENSG00000119950	http://asia.ensembl.org/Homo_sapiens/Gene/Summary?db=core;g=ENSG00000119950	Apoptosis	https://www.kegg.jp/kegg-bin/search_pathway_text?hsa=map&keyword=Apoptosis%20&mode=1&viewImage=true
hsa-miR-934	https://www.mirbase.org/cgi-bin/mature.pl?mature_acc=MIMAT0004977	MIMAT0004977	https://www.mirbase.org/cgi-bin/get_seq.pl?acc=MIMAT0004977	Exon	-20.2	MXI1	4601	http://biogps.org/#goto=genereport&id=4601	MAD2 MXD2 MXI bHLHc11	MAX interactor 1 dimerization protein[HGNC:7534]	10q25.2	https://www.genecards.org/cgi-bin/carddisp.pl?gene=MXI1	ENSG00000119950	http://asia.ensembl.org/Homo_sapiens/Gene/Summary?db=core;g=ENSG00000119950	Apoptosis	https://www.kegg.jp/kegg-bin/search_pathway_text?hsa=map&keyword=Apoptosis%20&mode=1&viewImage=true
hsa-miR-940	https://www.mirbase.org/cgi-bin/mature.pl?mature_acc=MIMAT0004983	MIMAT0004983	https://www.mirbase.org/cgi-bin/get_seq.pl?acc=MIMAT0004983	Exon	-23.7	MXI1	4601	http://biogps.org/#goto=genereport&id=4601	MAD2 MXD2 MXI bHLHc11	MAX interactor 1 dimerization protein[HGNC:7534]	10q25.2	https://www.genecards.org/cgi-bin/carddisp.pl?gene=MXI1	ENSG00000119950	http://asia.ensembl.org/Homo_sapiens/Gene/Summary?db=core;g=ENSG00000119950	Apoptosis	https://www.kegg.jp/kegg-bin/search_pathway_text?hsa=map&keyword=Apoptosis%20&mode=1&viewImage=true
hsa-miR-4319	https://www.mirbase.org/cgi-bin/mature.pl?mature_acc=MIMAT0016870	MIMAT0016870	https://www.mirbase.org/cgi-bin/get_seq.pl?acc=MIMAT0016870	3UTR	-19.7	SEMA4D	10507	http://biogps.org/#goto=genereport&id=10507	C9orf164 CD100 COLL4 M sema G SEMAJ coll 4	semaphorin 4D[HGNC:10732]	9q22.2	https://www.genecards.org/cgi-bin/carddisp.pl?gene=SEMA4D	ENSG00000187764	http://asia.ensembl.org/Homo_sapiens/Gene/Summary?db=core;g=ENSG00000187764	Apoptosis	https://www.kegg.jp/kegg-bin/search_pathway_text?hsa=map&keyword=Apoptosis%20&mode=1&viewImage=true
hsa-miR-4319	https://www.mirbase.org/cgi-bin/mature.pl?mature_acc=MIMAT0016870	MIMAT0016870	https://www.mirbase.org/cgi-bin/get_seq.pl?acc=MIMAT0016870	5UTR	-18.5	SEMA4D	10507	http://biogps.org/#goto=genereport&id=10507	C9orf164 CD100 COLL4 M sema G SEMAJ coll 4	semaphorin 4D[HGNC:10732]	9q22.2	https://www.genecards.org/cgi-bin/carddisp.pl?gene=SEMA4D	ENSG00000187764	http://asia.ensembl.org/Homo_sapiens/Gene/Summary?db=core;g=ENSG00000187764	Apoptosis	https://www.kegg.jp/kegg-bin/search_pathway_text?hsa=map&keyword=Apoptosis%20&mode=1&viewImage=true
hsa-miR-186-3p	https://www.mirbase.org/cgi-bin/mature.pl?mature_acc=MIMAT0004612	MIMAT0004612	https://www.mirbase.org/cgi-bin/get_seq.pl?acc=MIMAT0004612	Exon	-20	SKP2	6502	http://biogps.org/#goto=genereport&id=6502	FBL1 FBXL1 FLB1 p45	S phase kinase associated protein 2[HGNC:10901]	5p13.2	https://www.genecards.org/cgi-bin/carddisp.pl?gene=SKP2	ENSG00000145604	http://asia.ensembl.org/Homo_sapiens/Gene/Summary?db=core;g=ENSG00000145604	Apoptosis	https://www.kegg.jp/kegg-bin/search_pathway_text?hsa=map&keyword=Apoptosis%20&mode=1&viewImage=true
hsa-miR-200a-3p	https://www.mirbase.org/cgi-bin/mature.pl?mature_acc=MIMAT0000682	MIMAT0000682	https://www.mirbase.org/cgi-bin/get_seq.pl?acc=MIMAT0000682	5UTR	-23.6	SOD2	6648	http://biogps.org/#goto=genereport&id=6648	IPO B IPOB MNSOD MVCD6 Mn SOD	superoxide dismutase 2[HGNC:11180]	6q25.3	https://www.genecards.org/cgi-bin/carddisp.pl?gene=SOD2	ENSG00000285441	http://asia.ensembl.org/Homo_sapiens/Gene/Summary?db=core;g=ENSG00000285441	Apoptosis	https://www.kegg.jp/kegg-bin/search_pathway_text?hsa=map&keyword=Apoptosis%20&mode=1&viewImage=true
hsa-miR-145-5p	https://www.mirbase.org/cgi-bin/mature.pl?mature_acc=MIMAT0000437	MIMAT0000437	https://www.mirbase.org/cgi-bin/get_seq.pl?acc=MIMAT0000437	3UTR	-22.9	SOX2	6657	http://biogps.org/#goto=genereport&id=6657	ANOP3 MCOPS3	SRY box 2[HGNC:11195]	3q26.33	https://www.genecards.org/cgi-bin/carddisp.pl?gene=SOX2	ENSG00000181449	http://asia.ensembl.org/Homo_sapiens/Gene/Summary?db=core;g=ENSG00000181449	Apoptosis	https://www.kegg.jp/kegg-bin/search_pathway_text?hsa=map&keyword=Apoptosis%20&mode=1&viewImage=true
hsa-miR-30e-3p	https://www.mirbase.org/cgi-bin/mature.pl?mature_acc=MIMAT0000693	MIMAT0000693	https://www.mirbase.org/cgi-bin/get_seq.pl?acc=MIMAT0000693	5UTR	-16.7	SOX2	6657	http://biogps.org/#goto=genereport&id=6657	ANOP3 MCOPS3	SRY box 2[HGNC:11195]	3q26.33	https://www.genecards.org/cgi-bin/carddisp.pl?gene=SOX2	ENSG00000181449	http://asia.ensembl.org/Homo_sapiens/Gene/Summary?db=core;g=ENSG00000181449	Apoptosis	https://www.kegg.jp/kegg-bin/search_pathway_text?hsa=map&keyword=Apoptosis%20&mode=1&viewImage=true
hsa-miR-216a-5p	https://www.mirbase.org/cgi-bin/mature.pl?mature_acc=MIMAT0000273	MIMAT0000273	https://www.mirbase.org/cgi-bin/get_seq.pl?acc=MIMAT0000273	3UTR	-19.2	TCTN1	79600	http://biogps.org/#goto=genereport&id=79600	JBTS13 TECT1	tectonic family member 1[HGNC:26113]	12q24.11	https://www.genecards.org/cgi-bin/carddisp.pl?gene=TCTN1	ENSG00000204852	http://asia.ensembl.org/Homo_sapiens/Gene/Summary?db=core;g=ENSG00000204852	Apoptosis	https://www.kegg.jp/kegg-bin/search_pathway_text?hsa=map&keyword=Apoptosis%20&mode=1&viewImage=true
hsa-miR-216a-5p	https://www.mirbase.org/cgi-bin/mature.pl?mature_acc=MIMAT0000273	MIMAT0000273	https://www.mirbase.org/cgi-bin/get_seq.pl?acc=MIMAT0000273	5UTR	-21.5	TCTN1	79600	http://biogps.org/#goto=genereport&id=79600	JBTS13 TECT1	tectonic family member 1[HGNC:26113]	12q24.11	https://www.genecards.org/cgi-bin/carddisp.pl?gene=TCTN1	ENSG00000204852	http://asia.ensembl.org/Homo_sapiens/Gene/Summary?db=core;g=ENSG00000204852	Apoptosis	https://www.kegg.jp/kegg-bin/search_pathway_text?hsa=map&keyword=Apoptosis%20&mode=1&viewImage=true
hsa-miR-216a-5p	https://www.mirbase.org/cgi-bin/mature.pl?mature_acc=MIMAT0000273	MIMAT0000273	https://www.mirbase.org/cgi-bin/get_seq.pl?acc=MIMAT0000273	Exon	-16.4	TCTN1	79600	http://biogps.org/#goto=genereport&id=79600	JBTS13 TECT1	tectonic family member 1[HGNC:26113]	12q24.11	https://www.genecards.org/cgi-bin/carddisp.pl?gene=TCTN1	ENSG00000204852	http://asia.ensembl.org/Homo_sapiens/Gene/Summary?db=core;g=ENSG00000204852	Apoptosis	https://www.kegg.jp/kegg-bin/search_pathway_text?hsa=map&keyword=Apoptosis%20&mode=1&viewImage=true
hsa-miR-10a-3p	https://www.mirbase.org/cgi-bin/mature.pl?mature_acc=MIMAT0004555	MIMAT0004555	https://www.mirbase.org/cgi-bin/get_seq.pl?acc=MIMAT0004555	Exon	-16.2	TIAM1	7074	http://biogps.org/#goto=genereport&id=7074	TIAM 1	T cell lymphoma invasion and metastasis 1[HGNC:11805]	21q22.11	https://www.genecards.org/cgi-bin/carddisp.pl?gene=TIAM1	ENSG00000156299	http://asia.ensembl.org/Homo_sapiens/Gene/Summary?db=core;g=ENSG00000156299	Apoptosis	https://www.kegg.jp/kegg-bin/search_pathway_text?hsa=map&keyword=Apoptosis%20&mode=1&viewImage=true
hsa-miR-488-3p	https://www.mirbase.org/cgi-bin/mature.pl?mature_acc=MIMAT0004763	MIMAT0004763	https://www.mirbase.org/cgi-bin/get_seq.pl?acc=MIMAT0004763	Exon	-21.6	ZBTB2	57621	http://biogps.org/#goto=genereport&id=57621	ZNF437	zinc finger and BTB domain containing 2[HGNC:20868]	6q25.1	https://www.genecards.org/cgi-bin/carddisp.pl?gene=ZBTB2	ENSG00000181472	http://asia.ensembl.org/Homo_sapiens/Gene/Summary?db=core;g=ENSG00000181472	Apoptosis	https://www.kegg.jp/kegg-bin/search_pathway_text?hsa=map&keyword=Apoptosis%20&mode=1&viewImage=true
hsa-miR-183-5p	https://www.mirbase.org/cgi-bin/mature.pl?mature_acc=MIMAT0000261	MIMAT0000261	https://www.mirbase.org/cgi-bin/get_seq.pl?acc=MIMAT0000261	3UTR	-22.3	AURKA	6790	http://biogps.org/#goto=genereport&id=6790	AIK ARK1 AURA BTAK PPP1R47 STK15 STK6 STK7	aurora kinase A[HGNC:11393]	20q13.2	https://www.genecards.org/cgi-bin/carddisp.pl?gene=AURKA	ENSG00000087586	http://asia.ensembl.org/Homo_sapiens/Gene/Summary?db=core;g=ENSG00000087586	Hippo signaling pathway	https://www.kegg.jp/kegg-bin/search_pathway_text?map=hsa&keyword=Hippo+pathway&mode=1&viewImage=true
hsa-miR-92a-3p	https://www.mirbase.org/cgi-bin/mature.pl?mature_acc=MIMAT0000092	MIMAT0000092	https://www.mirbase.org/cgi-bin/get_seq.pl?acc=MIMAT0000092	3UTR	-26.1	CDH1	999	http://biogps.org/#goto=genereport&id=999	Arc 1 BCDS1 CD324 CDHE ECAD LCAM UVO	cadherin 1[HGNC:1748]	16q22.1	https://www.genecards.org/cgi-bin/carddisp.pl?gene=CDH1	ENSG00000039068	http://asia.ensembl.org/Homo_sapiens/Gene/Summary?db=core;g=ENSG00000039068	Hippo signaling pathway	https://www.kegg.jp/kegg-bin/search_pathway_text?map=map&keyword=Hippo+signaling+pathway&mode=1&viewImage=true
hsa-miR-92a-3p	https://www.mirbase.org/cgi-bin/mature.pl?mature_acc=MIMAT0000092	MIMAT0000092	https://www.mirbase.org/cgi-bin/get_seq.pl?acc=MIMAT0000092	Exon	-24.2	CDH1	999	http://biogps.org/#goto=genereport&id=999	Arc 1 BCDS1 CD324 CDHE ECAD LCAM UVO	cadherin 1[HGNC:1748]	16q22.1	https://www.genecards.org/cgi-bin/carddisp.pl?gene=CDH1	ENSG00000039068	http://asia.ensembl.org/Homo_sapiens/Gene/Summary?db=core;g=ENSG00000039068	Hippo signaling pathway	https://www.kegg.jp/kegg-bin/search_pathway_text?map=map&keyword=Hippo+signaling+pathway&mode=1&viewImage=true
hsa-miR-146b-3p	https://www.mirbase.org/cgi-bin/mature.pl?mature_acc=MIMAT0004766	MIMAT0004766	https://www.mirbase.org/cgi-bin/get_seq.pl?acc=MIMAT0004766	3UTR	-22.4	CTNNA1	1495	http://biogps.org/#goto=genereport&id=1495	CAP102 MDPT2	catenin alpha 1[HGNC:2509]	5q31.2	https://www.genecards.org/cgi-bin/carddisp.pl?gene=CTNNA1	ENSG00000044115	http://asia.ensembl.org/Homo_sapiens/Gene/Summary?db=core;g=ENSG00000044115	Hippo signaling pathway	https://www.kegg.jp/kegg-bin/search_pathway_text?map=hsa&keyword=Hippo+signaling+pathway&mode=1&viewImage=true
hsa-miR-296-3p	https://www.mirbase.org/cgi-bin/mature.pl?mature_acc=MIMAT0004679	MIMAT0004679	https://www.mirbase.org/cgi-bin/get_seq.pl?acc=MIMAT0004679	3UTR	-28.4	CTNNA1	1495	http://biogps.org/#goto=genereport&id=1495	CAP102 MDPT2	catenin alpha 1[HGNC:2509]	5q31.2	https://www.genecards.org/cgi-bin/carddisp.pl?gene=CTNNA1	ENSG00000044115	http://asia.ensembl.org/Homo_sapiens/Gene/Summary?db=core;g=ENSG00000044115	Hippo signaling pathway	https://www.kegg.jp/kegg-bin/search_pathway_text?map=hsa&keyword=Hippo+signaling+pathway&mode=1&viewImage=true
hsa-miR-29b-2-5p	https://www.mirbase.org/cgi-bin/mature.pl?mature_acc=MIMAT0004515	MIMAT0004515	https://www.mirbase.org/cgi-bin/get_seq.pl?acc=MIMAT0004515	3UTR	-19.7	CTNNA1	1495	http://biogps.org/#goto=genereport&id=1495	CAP102 MDPT2	catenin alpha 1[HGNC:2509]	5q31.2	https://www.genecards.org/cgi-bin/carddisp.pl?gene=CTNNA1	ENSG00000044115	http://asia.ensembl.org/Homo_sapiens/Gene/Summary?db=core;g=ENSG00000044115	Hippo signaling pathway	https://www.kegg.jp/kegg-bin/search_pathway_text?map=hsa&keyword=Hippo+signaling+pathway&mode=1&viewImage=true
hsa-miR-3125	https://www.mirbase.org/cgi-bin/mature.pl?mature_acc=MIMAT0014988	MIMAT0014988	https://www.mirbase.org/cgi-bin/get_seq.pl?acc=MIMAT0014988	3UTR	-21.4	CTNNA1	1495	http://biogps.org/#goto=genereport&id=1495	CAP102 MDPT2	catenin alpha 1[HGNC:2509]	5q31.2	https://www.genecards.org/cgi-bin/carddisp.pl?gene=CTNNA1	ENSG00000044115	http://asia.ensembl.org/Homo_sapiens/Gene/Summary?db=core;g=ENSG00000044115	Hippo signaling pathway	https://www.kegg.jp/kegg-bin/search_pathway_text?map=hsa&keyword=Hippo+signaling+pathway&mode=1&viewImage=true
hsa-miR-3130-3p	https://www.mirbase.org/cgi-bin/mature.pl?mature_acc=MIMAT0014994	MIMAT0014994	https://www.mirbase.org/cgi-bin/get_seq.pl?acc=MIMAT0014994	3UTR	-21.1	CTNNA1	1495	http://biogps.org/#goto=genereport&id=1495	CAP102 MDPT2	catenin alpha 1[HGNC:2509]	5q31.2	https://www.genecards.org/cgi-bin/carddisp.pl?gene=CTNNA1	ENSG00000044115	http://asia.ensembl.org/Homo_sapiens/Gene/Summary?db=core;g=ENSG00000044115	Hippo signaling pathway	https://www.kegg.jp/kegg-bin/search_pathway_text?map=hsa&keyword=Hippo+signaling+pathway&mode=1&viewImage=true
hsa-miR-433-3p	https://www.mirbase.org/cgi-bin/mature.pl?mature_acc=MIMAT0001627	MIMAT0001627	https://www.mirbase.org/cgi-bin/get_seq.pl?acc=MIMAT0001627	3UTR	-24.8	CTNNA1	1495	http://biogps.org/#goto=genereport&id=1495	CAP102 MDPT2	catenin alpha 1[HGNC:2509]	5q31.2	https://www.genecards.org/cgi-bin/carddisp.pl?gene=CTNNA1	ENSG00000044115	http://asia.ensembl.org/Homo_sapiens/Gene/Summary?db=core;g=ENSG00000044115	Hippo signaling pathway	https://www.kegg.jp/kegg-bin/search_pathway_text?map=hsa&keyword=Hippo+signaling+pathway&mode=1&viewImage=true
hsa-miR-4755-5p	https://www.mirbase.org/cgi-bin/mature.pl?mature_acc=MIMAT0019895	MIMAT0019895	https://www.mirbase.org/cgi-bin/get_seq.pl?acc=MIMAT0019895	3UTR	-26.2	CTNNA1	1495	http://biogps.org/#goto=genereport&id=1495	CAP102 MDPT2	catenin alpha 1[HGNC:2509]	5q31.2	https://www.genecards.org/cgi-bin/carddisp.pl?gene=CTNNA1	ENSG00000044115	http://asia.ensembl.org/Homo_sapiens/Gene/Summary?db=core;g=ENSG00000044115	Hippo signaling pathway	https://www.kegg.jp/kegg-bin/search_pathway_text?map=hsa&keyword=Hippo+signaling+pathway&mode=1&viewImage=true
hsa-miR-4755-5p	https://www.mirbase.org/cgi-bin/mature.pl?mature_acc=MIMAT0019895	MIMAT0019895	https://www.mirbase.org/cgi-bin/get_seq.pl?acc=MIMAT0019895	3UTR	-26.2	CTNNA1	1495	http://biogps.org/#goto=genereport&id=1495	CAP102 MDPT2	catenin alpha 1[HGNC:2509]	5q31.2	https://www.genecards.org/cgi-bin/carddisp.pl?gene=CTNNA1	ENSG00000044115	http://asia.ensembl.org/Homo_sapiens/Gene/Summary?db=core;g=ENSG00000044115	Hippo signaling pathway	https://www.kegg.jp/kegg-bin/search_pathway_text?map=hsa&keyword=Hippo+signaling+pathway&mode=1&viewImage=true
hsa-miR-4755-5p	https://www.mirbase.org/cgi-bin/mature.pl?mature_acc=MIMAT0019895	MIMAT0019895	https://www.mirbase.org/cgi-bin/get_seq.pl?acc=MIMAT0019895	3UTR	-26.2	CTNNA1	1495	http://biogps.org/#goto=genereport&id=1495	CAP102 MDPT2	catenin alpha 1[HGNC:2509]	5q31.2	https://www.genecards.org/cgi-bin/carddisp.pl?gene=CTNNA1	ENSG00000044115	http://asia.ensembl.org/Homo_sapiens/Gene/Summary?db=core;g=ENSG00000044115	Hippo signaling pathway	https://www.kegg.jp/kegg-bin/search_pathway_text?map=hsa&keyword=Hippo+signaling+pathway&mode=1&viewImage=true
hsa-miR-4755-5p	https://www.mirbase.org/cgi-bin/mature.pl?mature_acc=MIMAT0019895	MIMAT0019895	https://www.mirbase.org/cgi-bin/get_seq.pl?acc=MIMAT0019895	3UTR	-22	CTNNA1	1495	http://biogps.org/#goto=genereport&id=1495	CAP102 MDPT2	catenin alpha 1[HGNC:2509]	5q31.2	https://www.genecards.org/cgi-bin/carddisp.pl?gene=CTNNA1	ENSG00000044115	http://asia.ensembl.org/Homo_sapiens/Gene/Summary?db=core;g=ENSG00000044115	Hippo signaling pathway	https://www.kegg.jp/kegg-bin/search_pathway_text?map=hsa&keyword=Hippo+signaling+pathway&mode=1&viewImage=true
hsa-miR-5689	https://www.mirbase.org/cgi-bin/mature.pl?mature_acc=MIMAT0022481	MIMAT0022481	https://www.mirbase.org/cgi-bin/get_seq.pl?acc=MIMAT0022481	3UTR	-19.1	CTNNA1	1495	http://biogps.org/#goto=genereport&id=1495	CAP102 MDPT2	catenin alpha 1[HGNC:2509]	5q31.2	https://www.genecards.org/cgi-bin/carddisp.pl?gene=CTNNA1	ENSG00000044115	http://asia.ensembl.org/Homo_sapiens/Gene/Summary?db=core;g=ENSG00000044115	Hippo signaling pathway	https://www.kegg.jp/kegg-bin/search_pathway_text?map=hsa&keyword=Hippo+signaling+pathway&mode=1&viewImage=true
hsa-miR-5689	https://www.mirbase.org/cgi-bin/mature.pl?mature_acc=MIMAT0022481	MIMAT0022481	https://www.mirbase.org/cgi-bin/get_seq.pl?acc=MIMAT0022481	3UTR	-19.1	CTNNA1	1495	http://biogps.org/#goto=genereport&id=1495	CAP102 MDPT2	catenin alpha 1[HGNC:2509]	5q31.2	https://www.genecards.org/cgi-bin/carddisp.pl?gene=CTNNA1	ENSG00000044115	http://asia.ensembl.org/Homo_sapiens/Gene/Summary?db=core;g=ENSG00000044115	Hippo signaling pathway	https://www.kegg.jp/kegg-bin/search_pathway_text?map=hsa&keyword=Hippo+signaling+pathway&mode=1&viewImage=true
hsa-miR-6809-3p	https://www.mirbase.org/cgi-bin/mature.pl?mature_acc=MIMAT0027519	MIMAT0027519	https://www.mirbase.org/cgi-bin/get_seq.pl?acc=MIMAT0027519	3UTR	-24.4	CTNNA1	1495	http://biogps.org/#goto=genereport&id=1495	CAP102 MDPT2	catenin alpha 1[HGNC:2509]	5q31.2	https://www.genecards.org/cgi-bin/carddisp.pl?gene=CTNNA1	ENSG00000044115	http://asia.ensembl.org/Homo_sapiens/Gene/Summary?db=core;g=ENSG00000044115	Hippo signaling pathway	https://www.kegg.jp/kegg-bin/search_pathway_text?map=hsa&keyword=Hippo+signaling+pathway&mode=1&viewImage=true
hsa-miR-6809-3p	https://www.mirbase.org/cgi-bin/mature.pl?mature_acc=MIMAT0027519	MIMAT0027519	https://www.mirbase.org/cgi-bin/get_seq.pl?acc=MIMAT0027519	3UTR	-24.4	CTNNA1	1495	http://biogps.org/#goto=genereport&id=1495	CAP102 MDPT2	catenin alpha 1[HGNC:2509]	5q31.2	https://www.genecards.org/cgi-bin/carddisp.pl?gene=CTNNA1	ENSG00000044115	http://asia.ensembl.org/Homo_sapiens/Gene/Summary?db=core;g=ENSG00000044115	Hippo signaling pathway	https://www.kegg.jp/kegg-bin/search_pathway_text?map=hsa&keyword=Hippo+signaling+pathway&mode=1&viewImage=true
hsa-miR-6809-3p	https://www.mirbase.org/cgi-bin/mature.pl?mature_acc=MIMAT0027519	MIMAT0027519	https://www.mirbase.org/cgi-bin/get_seq.pl?acc=MIMAT0027519	3UTR	-24.4	CTNNA1	1495	http://biogps.org/#goto=genereport&id=1495	CAP102 MDPT2	catenin alpha 1[HGNC:2509]	5q31.2	https://www.genecards.org/cgi-bin/carddisp.pl?gene=CTNNA1	ENSG00000044115	http://asia.ensembl.org/Homo_sapiens/Gene/Summary?db=core;g=ENSG00000044115	Hippo signaling pathway	https://www.kegg.jp/kegg-bin/search_pathway_text?map=hsa&keyword=Hippo+signaling+pathway&mode=1&viewImage=true
hsa-miR-6809-3p	https://www.mirbase.org/cgi-bin/mature.pl?mature_acc=MIMAT0027519	MIMAT0027519	https://www.mirbase.org/cgi-bin/get_seq.pl?acc=MIMAT0027519	3UTR	-24.4	CTNNA1	1495	http://biogps.org/#goto=genereport&id=1495	CAP102 MDPT2	catenin alpha 1[HGNC:2509]	5q31.2	https://www.genecards.org/cgi-bin/carddisp.pl?gene=CTNNA1	ENSG00000044115	http://asia.ensembl.org/Homo_sapiens/Gene/Summary?db=core;g=ENSG00000044115	Hippo signaling pathway	https://www.kegg.jp/kegg-bin/search_pathway_text?map=hsa&keyword=Hippo+signaling+pathway&mode=1&viewImage=true
hsa-miR-6814-5p	https://www.mirbase.org/cgi-bin/mature.pl?mature_acc=MIMAT0027528	MIMAT0027528	https://www.mirbase.org/cgi-bin/get_seq.pl?acc=MIMAT0027528	3UTR	-26.6	CTNNA1	1495	http://biogps.org/#goto=genereport&id=1495	CAP102 MDPT2	catenin alpha 1[HGNC:2509]	5q31.2	https://www.genecards.org/cgi-bin/carddisp.pl?gene=CTNNA1	ENSG00000044115	http://asia.ensembl.org/Homo_sapiens/Gene/Summary?db=core;g=ENSG00000044115	Hippo signaling pathway	https://www.kegg.jp/kegg-bin/search_pathway_text?map=hsa&keyword=Hippo+signaling+pathway&mode=1&viewImage=true
hsa-miR-6814-5p	https://www.mirbase.org/cgi-bin/mature.pl?mature_acc=MIMAT0027528	MIMAT0027528	https://www.mirbase.org/cgi-bin/get_seq.pl?acc=MIMAT0027528	3UTR	-26.6	CTNNA1	1495	http://biogps.org/#goto=genereport&id=1495	CAP102 MDPT2	catenin alpha 1[HGNC:2509]	5q31.2	https://www.genecards.org/cgi-bin/carddisp.pl?gene=CTNNA1	ENSG00000044115	http://asia.ensembl.org/Homo_sapiens/Gene/Summary?db=core;g=ENSG00000044115	Hippo signaling pathway	https://www.kegg.jp/kegg-bin/search_pathway_text?map=hsa&keyword=Hippo+signaling+pathway&mode=1&viewImage=true
hsa-miR-6814-5p	https://www.mirbase.org/cgi-bin/mature.pl?mature_acc=MIMAT0027528	MIMAT0027528	https://www.mirbase.org/cgi-bin/get_seq.pl?acc=MIMAT0027528	3UTR	-26.6	CTNNA1	1495	http://biogps.org/#goto=genereport&id=1495	CAP102 MDPT2	catenin alpha 1[HGNC:2509]	5q31.2	https://www.genecards.org/cgi-bin/carddisp.pl?gene=CTNNA1	ENSG00000044115	http://asia.ensembl.org/Homo_sapiens/Gene/Summary?db=core;g=ENSG00000044115	Hippo signaling pathway	https://www.kegg.jp/kegg-bin/search_pathway_text?map=hsa&keyword=Hippo+signaling+pathway&mode=1&viewImage=true
hsa-miR-6876-3p	https://www.mirbase.org/cgi-bin/mature.pl?mature_acc=MIMAT0027653	MIMAT0027653	https://www.mirbase.org/cgi-bin/get_seq.pl?acc=MIMAT0027653	3UTR	-27.2	CTNNA1	1495	http://biogps.org/#goto=genereport&id=1495	CAP102 MDPT2	catenin alpha 1[HGNC:2509]	5q31.2	https://www.genecards.org/cgi-bin/carddisp.pl?gene=CTNNA1	ENSG00000044115	http://asia.ensembl.org/Homo_sapiens/Gene/Summary?db=core;g=ENSG00000044115	Hippo signaling pathway	https://www.kegg.jp/kegg-bin/search_pathway_text?map=hsa&keyword=Hippo+signaling+pathway&mode=1&viewImage=true
hsa-miR-6876-3p	https://www.mirbase.org/cgi-bin/mature.pl?mature_acc=MIMAT0027653	MIMAT0027653	https://www.mirbase.org/cgi-bin/get_seq.pl?acc=MIMAT0027653	3UTR	-27.2	CTNNA1	1495	http://biogps.org/#goto=genereport&id=1495	CAP102 MDPT2	catenin alpha 1[HGNC:2509]	5q31.2	https://www.genecards.org/cgi-bin/carddisp.pl?gene=CTNNA1	ENSG00000044115	http://asia.ensembl.org/Homo_sapiens/Gene/Summary?db=core;g=ENSG00000044115	Hippo signaling pathway	https://www.kegg.jp/kegg-bin/search_pathway_text?map=hsa&keyword=Hippo+signaling+pathway&mode=1&viewImage=true
hsa-miR-7162-5p	https://www.mirbase.org/cgi-bin/mature.pl?mature_acc=MIMAT0028234	MIMAT0028234	https://www.mirbase.org/cgi-bin/get_seq.pl?acc=MIMAT0028234	3UTR	-18.9	CTNNA1	1495	http://biogps.org/#goto=genereport&id=1495	CAP102 MDPT2	catenin alpha 1[HGNC:2509]	5q31.2	https://www.genecards.org/cgi-bin/carddisp.pl?gene=CTNNA1	ENSG00000044115	http://asia.ensembl.org/Homo_sapiens/Gene/Summary?db=core;g=ENSG00000044115	Hippo signaling pathway	https://www.kegg.jp/kegg-bin/search_pathway_text?map=hsa&keyword=Hippo+signaling+pathway&mode=1&viewImage=true
hsa-miR-7162-5p	https://www.mirbase.org/cgi-bin/mature.pl?mature_acc=MIMAT0028234	MIMAT0028234	https://www.mirbase.org/cgi-bin/get_seq.pl?acc=MIMAT0028234	3UTR	-18.9	CTNNA1	1495	http://biogps.org/#goto=genereport&id=1495	CAP102 MDPT2	catenin alpha 1[HGNC:2509]	5q31.2	https://www.genecards.org/cgi-bin/carddisp.pl?gene=CTNNA1	ENSG00000044115	http://asia.ensembl.org/Homo_sapiens/Gene/Summary?db=core;g=ENSG00000044115	Hippo signaling pathway	https://www.kegg.jp/kegg-bin/search_pathway_text?map=hsa&keyword=Hippo+signaling+pathway&mode=1&viewImage=true
hsa-miR-744-5p	https://www.mirbase.org/cgi-bin/mature.pl?mature_acc=MIMAT0004945	MIMAT0004945	https://www.mirbase.org/cgi-bin/get_seq.pl?acc=MIMAT0004945	3UTR	-22.9	CTNNA1	1495	http://biogps.org/#goto=genereport&id=1495	CAP102 MDPT2	catenin alpha 1[HGNC:2509]	5q31.2	https://www.genecards.org/cgi-bin/carddisp.pl?gene=CTNNA1	ENSG00000044115	http://asia.ensembl.org/Homo_sapiens/Gene/Summary?db=core;g=ENSG00000044115	Hippo signaling pathway	https://www.kegg.jp/kegg-bin/search_pathway_text?map=hsa&keyword=Hippo+signaling+pathway&mode=1&viewImage=true
hsa-miR-744-5p	https://www.mirbase.org/cgi-bin/mature.pl?mature_acc=MIMAT0004945	MIMAT0004945	https://www.mirbase.org/cgi-bin/get_seq.pl?acc=MIMAT0004945	3UTR	-22.9	CTNNA1	1495	http://biogps.org/#goto=genereport&id=1495	CAP102 MDPT2	catenin alpha 1[HGNC:2509]	5q31.2	https://www.genecards.org/cgi-bin/carddisp.pl?gene=CTNNA1	ENSG00000044115	http://asia.ensembl.org/Homo_sapiens/Gene/Summary?db=core;g=ENSG00000044115	Hippo signaling pathway	https://www.kegg.jp/kegg-bin/search_pathway_text?map=hsa&keyword=Hippo+signaling+pathway&mode=1&viewImage=true
hsa-miR-103a-1-5p	https://www.mirbase.org/cgi-bin/mature.pl?mature_acc=MIMAT0037306	MIMAT0037306	https://www.mirbase.org/cgi-bin/get_seq.pl?acc=MIMAT0037306	5UTR	-21.3	CTNNA1	1495	http://biogps.org/#goto=genereport&id=1495	CAP102 MDPT2	catenin alpha 1[HGNC:2509]	5q31.2	https://www.genecards.org/cgi-bin/carddisp.pl?gene=CTNNA1	ENSG00000044115	http://asia.ensembl.org/Homo_sapiens/Gene/Summary?db=core;g=ENSG00000044115	Hippo signaling pathway	https://www.kegg.jp/kegg-bin/search_pathway_text?map=hsa&keyword=Hippo+signaling+pathway&mode=1&viewImage=true
hsa-miR-103a-2-5p	https://www.mirbase.org/cgi-bin/mature.pl?mature_acc=MIMAT0009196	MIMAT0009196	https://www.mirbase.org/cgi-bin/get_seq.pl?acc=MIMAT0009196	5UTR	-18.9	CTNNA1	1495	http://biogps.org/#goto=genereport&id=1495	CAP102 MDPT2	catenin alpha 1[HGNC:2509]	5q31.2	https://www.genecards.org/cgi-bin/carddisp.pl?gene=CTNNA1	ENSG00000044115	http://asia.ensembl.org/Homo_sapiens/Gene/Summary?db=core;g=ENSG00000044115	Hippo signaling pathway	https://www.kegg.jp/kegg-bin/search_pathway_text?map=hsa&keyword=Hippo+signaling+pathway&mode=1&viewImage=true
hsa-miR-134-5p	https://www.mirbase.org/cgi-bin/mature.pl?mature_acc=MIMAT0000447	MIMAT0000447	https://www.mirbase.org/cgi-bin/get_seq.pl?acc=MIMAT0000447	5UTR	-22.7	CTNNA1	1495	http://biogps.org/#goto=genereport&id=1495	CAP102 MDPT2	catenin alpha 1[HGNC:2509]	5q31.2	https://www.genecards.org/cgi-bin/carddisp.pl?gene=CTNNA1	ENSG00000044115	http://asia.ensembl.org/Homo_sapiens/Gene/Summary?db=core;g=ENSG00000044115	Hippo signaling pathway	https://www.kegg.jp/kegg-bin/search_pathway_text?map=hsa&keyword=Hippo+signaling+pathway&mode=1&viewImage=true
hsa-miR-146b-3p	https://www.mirbase.org/cgi-bin/mature.pl?mature_acc=MIMAT0004766	MIMAT0004766	https://www.mirbase.org/cgi-bin/get_seq.pl?acc=MIMAT0004766	5UTR	-22.4	CTNNA1	1495	http://biogps.org/#goto=genereport&id=1495	CAP102 MDPT2	catenin alpha 1[HGNC:2509]	5q31.2	https://www.genecards.org/cgi-bin/carddisp.pl?gene=CTNNA1	ENSG00000044115	http://asia.ensembl.org/Homo_sapiens/Gene/Summary?db=core;g=ENSG00000044115	Hippo signaling pathway	https://www.kegg.jp/kegg-bin/search_pathway_text?map=hsa&keyword=Hippo+signaling+pathway&mode=1&viewImage=true
hsa-miR-181a-5p	https://www.mirbase.org/cgi-bin/mature.pl?mature_acc=MIMAT0000256	MIMAT0000256	https://www.mirbase.org/cgi-bin/get_seq.pl?acc=MIMAT0000256	5UTR	-18.9	CTNNA1	1495	http://biogps.org/#goto=genereport&id=1495	CAP102 MDPT2	catenin alpha 1[HGNC:2509]	5q31.2	https://www.genecards.org/cgi-bin/carddisp.pl?gene=CTNNA1	ENSG00000044115	http://asia.ensembl.org/Homo_sapiens/Gene/Summary?db=core;g=ENSG00000044115	Hippo signaling pathway	https://www.kegg.jp/kegg-bin/search_pathway_text?map=hsa&keyword=Hippo+signaling+pathway&mode=1&viewImage=true
hsa-miR-181b-5p	https://www.mirbase.org/cgi-bin/mature.pl?mature_acc=MIMAT0000257	MIMAT0000257	https://www.mirbase.org/cgi-bin/get_seq.pl?acc=MIMAT0000257	5UTR	-20.4	CTNNA1	1495	http://biogps.org/#goto=genereport&id=1495	CAP102 MDPT2	catenin alpha 1[HGNC:2509]	5q31.2	https://www.genecards.org/cgi-bin/carddisp.pl?gene=CTNNA1	ENSG00000044115	http://asia.ensembl.org/Homo_sapiens/Gene/Summary?db=core;g=ENSG00000044115	Hippo signaling pathway	https://www.kegg.jp/kegg-bin/search_pathway_text?map=hsa&keyword=Hippo+signaling+pathway&mode=1&viewImage=true
hsa-miR-181d-5p	https://www.mirbase.org/cgi-bin/mature.pl?mature_acc=MIMAT0002821	MIMAT0002821	https://www.mirbase.org/cgi-bin/get_seq.pl?acc=MIMAT0002821	5UTR	-20.4	CTNNA1	1495	http://biogps.org/#goto=genereport&id=1495	CAP102 MDPT2	catenin alpha 1[HGNC:2509]	5q31.2	https://www.genecards.org/cgi-bin/carddisp.pl?gene=CTNNA1	ENSG00000044115	http://asia.ensembl.org/Homo_sapiens/Gene/Summary?db=core;g=ENSG00000044115	Hippo signaling pathway	https://www.kegg.jp/kegg-bin/search_pathway_text?map=hsa&keyword=Hippo+signaling+pathway&mode=1&viewImage=true
hsa-miR-3192-5p	https://www.mirbase.org/cgi-bin/mature.pl?mature_acc=MIMAT0015076	MIMAT0015076	https://www.mirbase.org/cgi-bin/get_seq.pl?acc=MIMAT0015076	5UTR	-21.4	CTNNA1	1495	http://biogps.org/#goto=genereport&id=1495	CAP102 MDPT2	catenin alpha 1[HGNC:2509]	5q31.2	https://www.genecards.org/cgi-bin/carddisp.pl?gene=CTNNA1	ENSG00000044115	http://asia.ensembl.org/Homo_sapiens/Gene/Summary?db=core;g=ENSG00000044115	Hippo signaling pathway	https://www.kegg.jp/kegg-bin/search_pathway_text?map=hsa&keyword=Hippo+signaling+pathway&mode=1&viewImage=true
hsa-miR-3619-5p	https://www.mirbase.org/cgi-bin/mature.pl?mature_acc=MIMAT0017999	MIMAT0017999	https://www.mirbase.org/cgi-bin/get_seq.pl?acc=MIMAT0017999	5UTR	-27.6	CTNNA1	1495	http://biogps.org/#goto=genereport&id=1495	CAP102 MDPT2	catenin alpha 1[HGNC:2509]	5q31.2	https://www.genecards.org/cgi-bin/carddisp.pl?gene=CTNNA1	ENSG00000044115	http://asia.ensembl.org/Homo_sapiens/Gene/Summary?db=core;g=ENSG00000044115	Hippo signaling pathway	https://www.kegg.jp/kegg-bin/search_pathway_text?map=hsa&keyword=Hippo+signaling+pathway&mode=1&viewImage=true
hsa-miR-3680-3p	https://www.mirbase.org/cgi-bin/mature.pl?mature_acc=MIMAT0018107	MIMAT0018107	https://www.mirbase.org/cgi-bin/get_seq.pl?acc=MIMAT0018107	5UTR	-21.9	CTNNA1	1495	http://biogps.org/#goto=genereport&id=1495	CAP102 MDPT2	catenin alpha 1[HGNC:2509]	5q31.2	https://www.genecards.org/cgi-bin/carddisp.pl?gene=CTNNA1	ENSG00000044115	http://asia.ensembl.org/Homo_sapiens/Gene/Summary?db=core;g=ENSG00000044115	Hippo signaling pathway	https://www.kegg.jp/kegg-bin/search_pathway_text?map=hsa&keyword=Hippo+signaling+pathway&mode=1&viewImage=true
hsa-miR-3916	https://www.mirbase.org/cgi-bin/mature.pl?mature_acc=MIMAT0018190	MIMAT0018190	https://www.mirbase.org/cgi-bin/get_seq.pl?acc=MIMAT0018190	5UTR	-21	CTNNA1	1495	http://biogps.org/#goto=genereport&id=1495	CAP102 MDPT2	catenin alpha 1[HGNC:2509]	5q31.2	https://www.genecards.org/cgi-bin/carddisp.pl?gene=CTNNA1	ENSG00000044115	http://asia.ensembl.org/Homo_sapiens/Gene/Summary?db=core;g=ENSG00000044115	Hippo signaling pathway	https://www.kegg.jp/kegg-bin/search_pathway_text?map=hsa&keyword=Hippo+signaling+pathway&mode=1&viewImage=true
hsa-miR-4753-3p	https://www.mirbase.org/cgi-bin/mature.pl?mature_acc=MIMAT0019891	MIMAT0019891	https://www.mirbase.org/cgi-bin/get_seq.pl?acc=MIMAT0019891	5UTR	-20.7	CTNNA1	1495	http://biogps.org/#goto=genereport&id=1495	CAP102 MDPT2	catenin alpha 1[HGNC:2509]	5q31.2	https://www.genecards.org/cgi-bin/carddisp.pl?gene=CTNNA1	ENSG00000044115	http://asia.ensembl.org/Homo_sapiens/Gene/Summary?db=core;g=ENSG00000044115	Hippo signaling pathway	https://www.kegg.jp/kegg-bin/search_pathway_text?map=hsa&keyword=Hippo+signaling+pathway&mode=1&viewImage=true
hsa-miR-4755-5p	https://www.mirbase.org/cgi-bin/mature.pl?mature_acc=MIMAT0019895	MIMAT0019895	https://www.mirbase.org/cgi-bin/get_seq.pl?acc=MIMAT0019895	5UTR	-25.5	CTNNA1	1495	http://biogps.org/#goto=genereport&id=1495	CAP102 MDPT2	catenin alpha 1[HGNC:2509]	5q31.2	https://www.genecards.org/cgi-bin/carddisp.pl?gene=CTNNA1	ENSG00000044115	http://asia.ensembl.org/Homo_sapiens/Gene/Summary?db=core;g=ENSG00000044115	Hippo signaling pathway	https://www.kegg.jp/kegg-bin/search_pathway_text?map=hsa&keyword=Hippo+signaling+pathway&mode=1&viewImage=true
hsa-miR-4778-3p	https://www.mirbase.org/cgi-bin/mature.pl?mature_acc=MIMAT0019937	MIMAT0019937	https://www.mirbase.org/cgi-bin/get_seq.pl?acc=MIMAT0019937	5UTR	-21.3	CTNNA1	1495	http://biogps.org/#goto=genereport&id=1495	CAP102 MDPT2	catenin alpha 1[HGNC:2509]	5q31.2	https://www.genecards.org/cgi-bin/carddisp.pl?gene=CTNNA1	ENSG00000044115	http://asia.ensembl.org/Homo_sapiens/Gene/Summary?db=core;g=ENSG00000044115	Hippo signaling pathway	https://www.kegg.jp/kegg-bin/search_pathway_text?map=hsa&keyword=Hippo+signaling+pathway&mode=1&viewImage=true
hsa-miR-5006-3p	https://www.mirbase.org/cgi-bin/mature.pl?mature_acc=MIMAT0021034	MIMAT0021034	https://www.mirbase.org/cgi-bin/get_seq.pl?acc=MIMAT0021034	5UTR	-20.3	CTNNA1	1495	http://biogps.org/#goto=genereport&id=1495	CAP102 MDPT2	catenin alpha 1[HGNC:2509]	5q31.2	https://www.genecards.org/cgi-bin/carddisp.pl?gene=CTNNA1	ENSG00000044115	http://asia.ensembl.org/Homo_sapiens/Gene/Summary?db=core;g=ENSG00000044115	Hippo signaling pathway	https://www.kegg.jp/kegg-bin/search_pathway_text?map=hsa&keyword=Hippo+signaling+pathway&mode=1&viewImage=true
hsa-miR-5094	https://www.mirbase.org/cgi-bin/mature.pl?mature_acc=MIMAT0021086	MIMAT0021086	https://www.mirbase.org/cgi-bin/get_seq.pl?acc=MIMAT0021086	5UTR	-18	CTNNA1	1495	http://biogps.org/#goto=genereport&id=1495	CAP102 MDPT2	catenin alpha 1[HGNC:2509]	5q31.2	https://www.genecards.org/cgi-bin/carddisp.pl?gene=CTNNA1	ENSG00000044115	http://asia.ensembl.org/Homo_sapiens/Gene/Summary?db=core;g=ENSG00000044115	Hippo signaling pathway	https://www.kegg.jp/kegg-bin/search_pathway_text?map=hsa&keyword=Hippo+signaling+pathway&mode=1&viewImage=true
hsa-miR-516a-3p	https://www.mirbase.org/cgi-bin/mature.pl?mature_acc=MIMAT0006778	MIMAT0006778	https://www.mirbase.org/cgi-bin/get_seq.pl?acc=MIMAT0006778	5UTR	-18.4	CTNNA1	1495	http://biogps.org/#goto=genereport&id=1495	CAP102 MDPT2	catenin alpha 1[HGNC:2509]	5q31.2	https://www.genecards.org/cgi-bin/carddisp.pl?gene=CTNNA1	ENSG00000044115	http://asia.ensembl.org/Homo_sapiens/Gene/Summary?db=core;g=ENSG00000044115	Hippo signaling pathway	https://www.kegg.jp/kegg-bin/search_pathway_text?map=hsa&keyword=Hippo+signaling+pathway&mode=1&viewImage=true
hsa-miR-516b-3p	https://www.mirbase.org/cgi-bin/mature.pl?mature_acc=MIMAT0002860	MIMAT0002860	https://www.mirbase.org/cgi-bin/get_seq.pl?acc=MIMAT0002860	5UTR	-18.4	CTNNA1	1495	http://biogps.org/#goto=genereport&id=1495	CAP102 MDPT2	catenin alpha 1[HGNC:2509]	5q31.2	https://www.genecards.org/cgi-bin/carddisp.pl?gene=CTNNA1	ENSG00000044115	http://asia.ensembl.org/Homo_sapiens/Gene/Summary?db=core;g=ENSG00000044115	Hippo signaling pathway	https://www.kegg.jp/kegg-bin/search_pathway_text?map=hsa&keyword=Hippo+signaling+pathway&mode=1&viewImage=true
hsa-miR-615-3p	https://www.mirbase.org/cgi-bin/mature.pl?mature_acc=MIMAT0003283	MIMAT0003283	https://www.mirbase.org/cgi-bin/get_seq.pl?acc=MIMAT0003283	5UTR	-28.7	CTNNA1	1495	http://biogps.org/#goto=genereport&id=1495	CAP102 MDPT2	catenin alpha 1[HGNC:2509]	5q31.2	https://www.genecards.org/cgi-bin/carddisp.pl?gene=CTNNA1	ENSG00000044115	http://asia.ensembl.org/Homo_sapiens/Gene/Summary?db=core;g=ENSG00000044115	Hippo signaling pathway	https://www.kegg.jp/kegg-bin/search_pathway_text?map=hsa&keyword=Hippo+signaling+pathway&mode=1&viewImage=true
hsa-miR-6876-3p	https://www.mirbase.org/cgi-bin/mature.pl?mature_acc=MIMAT0027653	MIMAT0027653	https://www.mirbase.org/cgi-bin/get_seq.pl?acc=MIMAT0027653	5UTR	-23.1	CTNNA1	1495	http://biogps.org/#goto=genereport&id=1495	CAP102 MDPT2	catenin alpha 1[HGNC:2509]	5q31.2	https://www.genecards.org/cgi-bin/carddisp.pl?gene=CTNNA1	ENSG00000044115	http://asia.ensembl.org/Homo_sapiens/Gene/Summary?db=core;g=ENSG00000044115	Hippo signaling pathway	https://www.kegg.jp/kegg-bin/search_pathway_text?map=hsa&keyword=Hippo+signaling+pathway&mode=1&viewImage=true
hsa-miR-103a-1-5p	https://www.mirbase.org/cgi-bin/mature.pl?mature_acc=MIMAT0037306	MIMAT0037306	https://www.mirbase.org/cgi-bin/get_seq.pl?acc=MIMAT0037306	Exon	-23.5	CTNNA1	1495	http://biogps.org/#goto=genereport&id=1495	CAP102 MDPT2	catenin alpha 1[HGNC:2509]	5q31.2	https://www.genecards.org/cgi-bin/carddisp.pl?gene=CTNNA1	ENSG00000044115	http://asia.ensembl.org/Homo_sapiens/Gene/Summary?db=core;g=ENSG00000044115	Hippo signaling pathway	https://www.kegg.jp/kegg-bin/search_pathway_text?map=hsa&keyword=Hippo+signaling+pathway&mode=1&viewImage=true
hsa-miR-103a-2-5p	https://www.mirbase.org/cgi-bin/mature.pl?mature_acc=MIMAT0009196	MIMAT0009196	https://www.mirbase.org/cgi-bin/get_seq.pl?acc=MIMAT0009196	Exon	-20	CTNNA1	1495	http://biogps.org/#goto=genereport&id=1495	CAP102 MDPT2	catenin alpha 1[HGNC:2509]	5q31.2	https://www.genecards.org/cgi-bin/carddisp.pl?gene=CTNNA1	ENSG00000044115	http://asia.ensembl.org/Homo_sapiens/Gene/Summary?db=core;g=ENSG00000044115	Hippo signaling pathway	https://www.kegg.jp/kegg-bin/search_pathway_text?map=hsa&keyword=Hippo+signaling+pathway&mode=1&viewImage=true
hsa-miR-10524-5p	https://www.mirbase.org/cgi-bin/mature.pl?mature_acc=MIMAT0041994	MIMAT0041994	https://www.mirbase.org/cgi-bin/get_seq.pl?acc=MIMAT0041994	Exon	-18.6	CTNNA1	1495	http://biogps.org/#goto=genereport&id=1495	CAP102 MDPT2	catenin alpha 1[HGNC:2509]	5q31.2	https://www.genecards.org/cgi-bin/carddisp.pl?gene=CTNNA1	ENSG00000044115	http://asia.ensembl.org/Homo_sapiens/Gene/Summary?db=core;g=ENSG00000044115	Hippo signaling pathway	https://www.kegg.jp/kegg-bin/search_pathway_text?map=hsa&keyword=Hippo+signaling+pathway&mode=1&viewImage=true
hsa-miR-1288-3p	https://www.mirbase.org/cgi-bin/mature.pl?mature_acc=MIMAT0005942	MIMAT0005942	https://www.mirbase.org/cgi-bin/get_seq.pl?acc=MIMAT0005942	Exon	-21.9	CTNNA1	1495	http://biogps.org/#goto=genereport&id=1495	CAP102 MDPT2	catenin alpha 1[HGNC:2509]	5q31.2	https://www.genecards.org/cgi-bin/carddisp.pl?gene=CTNNA1	ENSG00000044115	http://asia.ensembl.org/Homo_sapiens/Gene/Summary?db=core;g=ENSG00000044115	Hippo signaling pathway	https://www.kegg.jp/kegg-bin/search_pathway_text?map=hsa&keyword=Hippo+signaling+pathway&mode=1&viewImage=true
hsa-miR-134-5p	https://www.mirbase.org/cgi-bin/mature.pl?mature_acc=MIMAT0000447	MIMAT0000447	https://www.mirbase.org/cgi-bin/get_seq.pl?acc=MIMAT0000447	Exon	-23.7	CTNNA1	1495	http://biogps.org/#goto=genereport&id=1495	CAP102 MDPT2	catenin alpha 1[HGNC:2509]	5q31.2	https://www.genecards.org/cgi-bin/carddisp.pl?gene=CTNNA1	ENSG00000044115	http://asia.ensembl.org/Homo_sapiens/Gene/Summary?db=core;g=ENSG00000044115	Hippo signaling pathway	https://www.kegg.jp/kegg-bin/search_pathway_text?map=hsa&keyword=Hippo+signaling+pathway&mode=1&viewImage=true
hsa-miR-139-5p	https://www.mirbase.org/cgi-bin/mature.pl?mature_acc=MIMAT0000250	MIMAT0000250	https://www.mirbase.org/cgi-bin/get_seq.pl?acc=MIMAT0000250	Exon	-21.8	CTNNA1	1495	http://biogps.org/#goto=genereport&id=1495	CAP102 MDPT2	catenin alpha 1[HGNC:2509]	5q31.2	https://www.genecards.org/cgi-bin/carddisp.pl?gene=CTNNA1	ENSG00000044115	http://asia.ensembl.org/Homo_sapiens/Gene/Summary?db=core;g=ENSG00000044115	Hippo signaling pathway	https://www.kegg.jp/kegg-bin/search_pathway_text?map=hsa&keyword=Hippo+signaling+pathway&mode=1&viewImage=true
hsa-miR-141-3p	https://www.mirbase.org/cgi-bin/mature.pl?mature_acc=MIMAT0000432	MIMAT0000432	https://www.mirbase.org/cgi-bin/get_seq.pl?acc=MIMAT0000432	Exon	-15.6	CTNNA1	1495	http://biogps.org/#goto=genereport&id=1495	CAP102 MDPT2	catenin alpha 1[HGNC:2509]	5q31.2	https://www.genecards.org/cgi-bin/carddisp.pl?gene=CTNNA1	ENSG00000044115	http://asia.ensembl.org/Homo_sapiens/Gene/Summary?db=core;g=ENSG00000044115	Hippo signaling pathway	https://www.kegg.jp/kegg-bin/search_pathway_text?map=hsa&keyword=Hippo+signaling+pathway&mode=1&viewImage=true
hsa-miR-146b-3p	https://www.mirbase.org/cgi-bin/mature.pl?mature_acc=MIMAT0004766	MIMAT0004766	https://www.mirbase.org/cgi-bin/get_seq.pl?acc=MIMAT0004766	Exon	-23.2	CTNNA1	1495	http://biogps.org/#goto=genereport&id=1495	CAP102 MDPT2	catenin alpha 1[HGNC:2509]	5q31.2	https://www.genecards.org/cgi-bin/carddisp.pl?gene=CTNNA1	ENSG00000044115	http://asia.ensembl.org/Homo_sapiens/Gene/Summary?db=core;g=ENSG00000044115	Hippo signaling pathway	https://www.kegg.jp/kegg-bin/search_pathway_text?map=hsa&keyword=Hippo+signaling+pathway&mode=1&viewImage=true
hsa-miR-181b-5p	https://www.mirbase.org/cgi-bin/mature.pl?mature_acc=MIMAT0000257	MIMAT0000257	https://www.mirbase.org/cgi-bin/get_seq.pl?acc=MIMAT0000257	Exon	-20	CTNNA1	1495	http://biogps.org/#goto=genereport&id=1495	CAP102 MDPT2	catenin alpha 1[HGNC:2509]	5q31.2	https://www.genecards.org/cgi-bin/carddisp.pl?gene=CTNNA1	ENSG00000044115	http://asia.ensembl.org/Homo_sapiens/Gene/Summary?db=core;g=ENSG00000044115	Hippo signaling pathway	https://www.kegg.jp/kegg-bin/search_pathway_text?map=hsa&keyword=Hippo+signaling+pathway&mode=1&viewImage=true
hsa-miR-181d-5p	https://www.mirbase.org/cgi-bin/mature.pl?mature_acc=MIMAT0002821	MIMAT0002821	https://www.mirbase.org/cgi-bin/get_seq.pl?acc=MIMAT0002821	Exon	-23.5	CTNNA1	1495	http://biogps.org/#goto=genereport&id=1495	CAP102 MDPT2	catenin alpha 1[HGNC:2509]	5q31.2	https://www.genecards.org/cgi-bin/carddisp.pl?gene=CTNNA1	ENSG00000044115	http://asia.ensembl.org/Homo_sapiens/Gene/Summary?db=core;g=ENSG00000044115	Hippo signaling pathway	https://www.kegg.jp/kegg-bin/search_pathway_text?map=hsa&keyword=Hippo+signaling+pathway&mode=1&viewImage=true
hsa-miR-197-3p	https://www.mirbase.org/cgi-bin/mature.pl?mature_acc=MIMAT0000227	MIMAT0000227	https://www.mirbase.org/cgi-bin/get_seq.pl?acc=MIMAT0000227	Exon	-29.1	CTNNA1	1495	http://biogps.org/#goto=genereport&id=1495	CAP102 MDPT2	catenin alpha 1[HGNC:2509]	5q31.2	https://www.genecards.org/cgi-bin/carddisp.pl?gene=CTNNA1	ENSG00000044115	http://asia.ensembl.org/Homo_sapiens/Gene/Summary?db=core;g=ENSG00000044115	Hippo signaling pathway	https://www.kegg.jp/kegg-bin/search_pathway_text?map=hsa&keyword=Hippo+signaling+pathway&mode=1&viewImage=true
hsa-miR-200a-3p	https://www.mirbase.org/cgi-bin/mature.pl?mature_acc=MIMAT0000682	MIMAT0000682	https://www.mirbase.org/cgi-bin/get_seq.pl?acc=MIMAT0000682	Exon	-19.1	CTNNA1	1495	http://biogps.org/#goto=genereport&id=1495	CAP102 MDPT2	catenin alpha 1[HGNC:2509]	5q31.2	https://www.genecards.org/cgi-bin/carddisp.pl?gene=CTNNA1	ENSG00000044115	http://asia.ensembl.org/Homo_sapiens/Gene/Summary?db=core;g=ENSG00000044115	Hippo signaling pathway	https://www.kegg.jp/kegg-bin/search_pathway_text?map=hsa&keyword=Hippo+signaling+pathway&mode=1&viewImage=true
hsa-miR-200a-3p	https://www.mirbase.org/cgi-bin/mature.pl?mature_acc=MIMAT0000682	MIMAT0000682	https://www.mirbase.org/cgi-bin/get_seq.pl?acc=MIMAT0000682	Exon	-19.1	CTNNA1	1495	http://biogps.org/#goto=genereport&id=1495	CAP102 MDPT2	catenin alpha 1[HGNC:2509]	5q31.2	https://www.genecards.org/cgi-bin/carddisp.pl?gene=CTNNA1	ENSG00000044115	http://asia.ensembl.org/Homo_sapiens/Gene/Summary?db=core;g=ENSG00000044115	Hippo signaling pathway	https://www.kegg.jp/kegg-bin/search_pathway_text?map=hsa&keyword=Hippo+signaling+pathway&mode=1&viewImage=true
hsa-miR-205-5p	https://www.mirbase.org/cgi-bin/mature.pl?mature_acc=MIMAT0000266	MIMAT0000266	https://www.mirbase.org/cgi-bin/get_seq.pl?acc=MIMAT0000266	Exon	-23.4	CTNNA1	1495	http://biogps.org/#goto=genereport&id=1495	CAP102 MDPT2	catenin alpha 1[HGNC:2509]	5q31.2	https://www.genecards.org/cgi-bin/carddisp.pl?gene=CTNNA1	ENSG00000044115	http://asia.ensembl.org/Homo_sapiens/Gene/Summary?db=core;g=ENSG00000044115	Hippo signaling pathway	https://www.kegg.jp/kegg-bin/search_pathway_text?map=hsa&keyword=Hippo+signaling+pathway&mode=1&viewImage=true
hsa-miR-214-3p	https://www.mirbase.org/cgi-bin/mature.pl?mature_acc=MIMAT0000271	MIMAT0000271	https://www.mirbase.org/cgi-bin/get_seq.pl?acc=MIMAT0000271	Exon	-19.7	CTNNA1	1495	http://biogps.org/#goto=genereport&id=1495	CAP102 MDPT2	catenin alpha 1[HGNC:2509]	5q31.2	https://www.genecards.org/cgi-bin/carddisp.pl?gene=CTNNA1	ENSG00000044115	http://asia.ensembl.org/Homo_sapiens/Gene/Summary?db=core;g=ENSG00000044115	Hippo signaling pathway	https://www.kegg.jp/kegg-bin/search_pathway_text?map=hsa&keyword=Hippo+signaling+pathway&mode=1&viewImage=true
hsa-miR-296-3p	https://www.mirbase.org/cgi-bin/mature.pl?mature_acc=MIMAT0004679	MIMAT0004679	https://www.mirbase.org/cgi-bin/get_seq.pl?acc=MIMAT0004679	Exon	-28.4	CTNNA1	1495	http://biogps.org/#goto=genereport&id=1495	CAP102 MDPT2	catenin alpha 1[HGNC:2509]	5q31.2	https://www.genecards.org/cgi-bin/carddisp.pl?gene=CTNNA1	ENSG00000044115	http://asia.ensembl.org/Homo_sapiens/Gene/Summary?db=core;g=ENSG00000044115	Hippo signaling pathway	https://www.kegg.jp/kegg-bin/search_pathway_text?map=hsa&keyword=Hippo+signaling+pathway&mode=1&viewImage=true
hsa-miR-29b-2-5p	https://www.mirbase.org/cgi-bin/mature.pl?mature_acc=MIMAT0004515	MIMAT0004515	https://www.mirbase.org/cgi-bin/get_seq.pl?acc=MIMAT0004515	Exon	-22.4	CTNNA1	1495	http://biogps.org/#goto=genereport&id=1495	CAP102 MDPT2	catenin alpha 1[HGNC:2509]	5q31.2	https://www.genecards.org/cgi-bin/carddisp.pl?gene=CTNNA1	ENSG00000044115	http://asia.ensembl.org/Homo_sapiens/Gene/Summary?db=core;g=ENSG00000044115	Hippo signaling pathway	https://www.kegg.jp/kegg-bin/search_pathway_text?map=hsa&keyword=Hippo+signaling+pathway&mode=1&viewImage=true
hsa-miR-3118	https://www.mirbase.org/cgi-bin/mature.pl?mature_acc=MIMAT0014980	MIMAT0014980	https://www.mirbase.org/cgi-bin/get_seq.pl?acc=MIMAT0014980	Exon	-16.1	CTNNA1	1495	http://biogps.org/#goto=genereport&id=1495	CAP102 MDPT2	catenin alpha 1[HGNC:2509]	5q31.2	https://www.genecards.org/cgi-bin/carddisp.pl?gene=CTNNA1	ENSG00000044115	http://asia.ensembl.org/Homo_sapiens/Gene/Summary?db=core;g=ENSG00000044115	Hippo signaling pathway	https://www.kegg.jp/kegg-bin/search_pathway_text?map=hsa&keyword=Hippo+signaling+pathway&mode=1&viewImage=true
hsa-miR-3125	https://www.mirbase.org/cgi-bin/mature.pl?mature_acc=MIMAT0014988	MIMAT0014988	https://www.mirbase.org/cgi-bin/get_seq.pl?acc=MIMAT0014988	Exon	-17.7	CTNNA1	1495	http://biogps.org/#goto=genereport&id=1495	CAP102 MDPT2	catenin alpha 1[HGNC:2509]	5q31.2	https://www.genecards.org/cgi-bin/carddisp.pl?gene=CTNNA1	ENSG00000044115	http://asia.ensembl.org/Homo_sapiens/Gene/Summary?db=core;g=ENSG00000044115	Hippo signaling pathway	https://www.kegg.jp/kegg-bin/search_pathway_text?map=hsa&keyword=Hippo+signaling+pathway&mode=1&viewImage=true
hsa-miR-3144-3p	https://www.mirbase.org/cgi-bin/mature.pl?mature_acc=MIMAT0015015	MIMAT0015015	https://www.mirbase.org/cgi-bin/get_seq.pl?acc=MIMAT0015015	Exon	-20.7	CTNNA1	1495	http://biogps.org/#goto=genereport&id=1495	CAP102 MDPT2	catenin alpha 1[HGNC:2509]	5q31.2	https://www.genecards.org/cgi-bin/carddisp.pl?gene=CTNNA1	ENSG00000044115	http://asia.ensembl.org/Homo_sapiens/Gene/Summary?db=core;g=ENSG00000044115	Hippo signaling pathway	https://www.kegg.jp/kegg-bin/search_pathway_text?map=hsa&keyword=Hippo+signaling+pathway&mode=1&viewImage=true
hsa-miR-3153	https://www.mirbase.org/cgi-bin/mature.pl?mature_acc=MIMAT0015026	MIMAT0015026	https://www.mirbase.org/cgi-bin/get_seq.pl?acc=MIMAT0015026	Exon	-19.4	CTNNA1	1495	http://biogps.org/#goto=genereport&id=1495	CAP102 MDPT2	catenin alpha 1[HGNC:2509]	5q31.2	https://www.genecards.org/cgi-bin/carddisp.pl?gene=CTNNA1	ENSG00000044115	http://asia.ensembl.org/Homo_sapiens/Gene/Summary?db=core;g=ENSG00000044115	Hippo signaling pathway	https://www.kegg.jp/kegg-bin/search_pathway_text?map=hsa&keyword=Hippo+signaling+pathway&mode=1&viewImage=true
hsa-miR-3192-5p	https://www.mirbase.org/cgi-bin/mature.pl?mature_acc=MIMAT0015076	MIMAT0015076	https://www.mirbase.org/cgi-bin/get_seq.pl?acc=MIMAT0015076	Exon	-21.9	CTNNA1	1495	http://biogps.org/#goto=genereport&id=1495	CAP102 MDPT2	catenin alpha 1[HGNC:2509]	5q31.2	https://www.genecards.org/cgi-bin/carddisp.pl?gene=CTNNA1	ENSG00000044115	http://asia.ensembl.org/Homo_sapiens/Gene/Summary?db=core;g=ENSG00000044115	Hippo signaling pathway	https://www.kegg.jp/kegg-bin/search_pathway_text?map=hsa&keyword=Hippo+signaling+pathway&mode=1&viewImage=true
hsa-miR-34b-3p	https://www.mirbase.org/cgi-bin/mature.pl?mature_acc=MIMAT0004676	MIMAT0004676	https://www.mirbase.org/cgi-bin/get_seq.pl?acc=MIMAT0004676	Exon	-17.1	CTNNA1	1495	http://biogps.org/#goto=genereport&id=1495	CAP102 MDPT2	catenin alpha 1[HGNC:2509]	5q31.2	https://www.genecards.org/cgi-bin/carddisp.pl?gene=CTNNA1	ENSG00000044115	http://asia.ensembl.org/Homo_sapiens/Gene/Summary?db=core;g=ENSG00000044115	Hippo signaling pathway	https://www.kegg.jp/kegg-bin/search_pathway_text?map=hsa&keyword=Hippo+signaling+pathway&mode=1&viewImage=true
hsa-miR-3619-5p	https://www.mirbase.org/cgi-bin/mature.pl?mature_acc=MIMAT0017999	MIMAT0017999	https://www.mirbase.org/cgi-bin/get_seq.pl?acc=MIMAT0017999	Exon	-25.4	CTNNA1	1495	http://biogps.org/#goto=genereport&id=1495	CAP102 MDPT2	catenin alpha 1[HGNC:2509]	5q31.2	https://www.genecards.org/cgi-bin/carddisp.pl?gene=CTNNA1	ENSG00000044115	http://asia.ensembl.org/Homo_sapiens/Gene/Summary?db=core;g=ENSG00000044115	Hippo signaling pathway	https://www.kegg.jp/kegg-bin/search_pathway_text?map=hsa&keyword=Hippo+signaling+pathway&mode=1&viewImage=true
hsa-miR-3680-3p	https://www.mirbase.org/cgi-bin/mature.pl?mature_acc=MIMAT0018107	MIMAT0018107	https://www.mirbase.org/cgi-bin/get_seq.pl?acc=MIMAT0018107	Exon	-24.6	CTNNA1	1495	http://biogps.org/#goto=genereport&id=1495	CAP102 MDPT2	catenin alpha 1[HGNC:2509]	5q31.2	https://www.genecards.org/cgi-bin/carddisp.pl?gene=CTNNA1	ENSG00000044115	http://asia.ensembl.org/Homo_sapiens/Gene/Summary?db=core;g=ENSG00000044115	Hippo signaling pathway	https://www.kegg.jp/kegg-bin/search_pathway_text?map=hsa&keyword=Hippo+signaling+pathway&mode=1&viewImage=true
hsa-miR-3916	https://www.mirbase.org/cgi-bin/mature.pl?mature_acc=MIMAT0018190	MIMAT0018190	https://www.mirbase.org/cgi-bin/get_seq.pl?acc=MIMAT0018190	Exon	-22.8	CTNNA1	1495	http://biogps.org/#goto=genereport&id=1495	CAP102 MDPT2	catenin alpha 1[HGNC:2509]	5q31.2	https://www.genecards.org/cgi-bin/carddisp.pl?gene=CTNNA1	ENSG00000044115	http://asia.ensembl.org/Homo_sapiens/Gene/Summary?db=core;g=ENSG00000044115	Hippo signaling pathway	https://www.kegg.jp/kegg-bin/search_pathway_text?map=hsa&keyword=Hippo+signaling+pathway&mode=1&viewImage=true
hsa-miR-412-3p	https://www.mirbase.org/cgi-bin/mature.pl?mature_acc=MIMAT0002170	MIMAT0002170	https://www.mirbase.org/cgi-bin/get_seq.pl?acc=MIMAT0002170	Exon	-20.3	CTNNA1	1495	http://biogps.org/#goto=genereport&id=1495	CAP102 MDPT2	catenin alpha 1[HGNC:2509]	5q31.2	https://www.genecards.org/cgi-bin/carddisp.pl?gene=CTNNA1	ENSG00000044115	http://asia.ensembl.org/Homo_sapiens/Gene/Summary?db=core;g=ENSG00000044115	Hippo signaling pathway	https://www.kegg.jp/kegg-bin/search_pathway_text?map=hsa&keyword=Hippo+signaling+pathway&mode=1&viewImage=true
hsa-miR-4297	https://www.mirbase.org/cgi-bin/mature.pl?mature_acc=MIMAT0016846	MIMAT0016846	https://www.mirbase.org/cgi-bin/get_seq.pl?acc=MIMAT0016846	Exon	-25.4	CTNNA1	1495	http://biogps.org/#goto=genereport&id=1495	CAP102 MDPT2	catenin alpha 1[HGNC:2509]	5q31.2	https://www.genecards.org/cgi-bin/carddisp.pl?gene=CTNNA1	ENSG00000044115	http://asia.ensembl.org/Homo_sapiens/Gene/Summary?db=core;g=ENSG00000044115	Hippo signaling pathway	https://www.kegg.jp/kegg-bin/search_pathway_text?map=hsa&keyword=Hippo+signaling+pathway&mode=1&viewImage=true
hsa-miR-4307	https://www.mirbase.org/cgi-bin/mature.pl?mature_acc=MIMAT0016860	MIMAT0016860	https://www.mirbase.org/cgi-bin/get_seq.pl?acc=MIMAT0016860	Exon	-19	CTNNA1	1495	http://biogps.org/#goto=genereport&id=1495	CAP102 MDPT2	catenin alpha 1[HGNC:2509]	5q31.2	https://www.genecards.org/cgi-bin/carddisp.pl?gene=CTNNA1	ENSG00000044115	http://asia.ensembl.org/Homo_sapiens/Gene/Summary?db=core;g=ENSG00000044115	Hippo signaling pathway	https://www.kegg.jp/kegg-bin/search_pathway_text?map=hsa&keyword=Hippo+signaling+pathway&mode=1&viewImage=true
hsa-miR-4328	https://www.mirbase.org/cgi-bin/mature.pl?mature_acc=MIMAT0016926	MIMAT0016926	https://www.mirbase.org/cgi-bin/get_seq.pl?acc=MIMAT0016926	Exon	-15.3	CTNNA1	1495	http://biogps.org/#goto=genereport&id=1495	CAP102 MDPT2	catenin alpha 1[HGNC:2509]	5q31.2	https://www.genecards.org/cgi-bin/carddisp.pl?gene=CTNNA1	ENSG00000044115	http://asia.ensembl.org/Homo_sapiens/Gene/Summary?db=core;g=ENSG00000044115	Hippo signaling pathway	https://www.kegg.jp/kegg-bin/search_pathway_text?map=hsa&keyword=Hippo+signaling+pathway&mode=1&viewImage=true
hsa-miR-433-3p	https://www.mirbase.org/cgi-bin/mature.pl?mature_acc=MIMAT0001627	MIMAT0001627	https://www.mirbase.org/cgi-bin/get_seq.pl?acc=MIMAT0001627	Exon	-22.7	CTNNA1	1495	http://biogps.org/#goto=genereport&id=1495	CAP102 MDPT2	catenin alpha 1[HGNC:2509]	5q31.2	https://www.genecards.org/cgi-bin/carddisp.pl?gene=CTNNA1	ENSG00000044115	http://asia.ensembl.org/Homo_sapiens/Gene/Summary?db=core;g=ENSG00000044115	Hippo signaling pathway	https://www.kegg.jp/kegg-bin/search_pathway_text?map=hsa&keyword=Hippo+signaling+pathway&mode=1&viewImage=true
hsa-miR-4446-5p	https://www.mirbase.org/cgi-bin/mature.pl?mature_acc=MIMAT0019233	MIMAT0019233	https://www.mirbase.org/cgi-bin/get_seq.pl?acc=MIMAT0019233	Exon	-27.8	CTNNA1	1495	http://biogps.org/#goto=genereport&id=1495	CAP102 MDPT2	catenin alpha 1[HGNC:2509]	5q31.2	https://www.genecards.org/cgi-bin/carddisp.pl?gene=CTNNA1	ENSG00000044115	http://asia.ensembl.org/Homo_sapiens/Gene/Summary?db=core;g=ENSG00000044115	Hippo signaling pathway	https://www.kegg.jp/kegg-bin/search_pathway_text?map=hsa&keyword=Hippo+signaling+pathway&mode=1&viewImage=true
hsa-miR-4515	https://www.mirbase.org/cgi-bin/mature.pl?mature_acc=MIMAT0019052	MIMAT0019052	https://www.mirbase.org/cgi-bin/get_seq.pl?acc=MIMAT0019052	Exon	-26.4	CTNNA1	1495	http://biogps.org/#goto=genereport&id=1495	CAP102 MDPT2	catenin alpha 1[HGNC:2509]	5q31.2	https://www.genecards.org/cgi-bin/carddisp.pl?gene=CTNNA1	ENSG00000044115	http://asia.ensembl.org/Homo_sapiens/Gene/Summary?db=core;g=ENSG00000044115	Hippo signaling pathway	https://www.kegg.jp/kegg-bin/search_pathway_text?map=hsa&keyword=Hippo+signaling+pathway&mode=1&viewImage=true
hsa-miR-4659a-3p	https://www.mirbase.org/cgi-bin/mature.pl?mature_acc=MIMAT0019727	MIMAT0019727	https://www.mirbase.org/cgi-bin/get_seq.pl?acc=MIMAT0019727	Exon	-19.2	CTNNA1	1495	http://biogps.org/#goto=genereport&id=1495	CAP102 MDPT2	catenin alpha 1[HGNC:2509]	5q31.2	https://www.genecards.org/cgi-bin/carddisp.pl?gene=CTNNA1	ENSG00000044115	http://asia.ensembl.org/Homo_sapiens/Gene/Summary?db=core;g=ENSG00000044115	Hippo signaling pathway	https://www.kegg.jp/kegg-bin/search_pathway_text?map=hsa&keyword=Hippo+signaling+pathway&mode=1&viewImage=true
hsa-miR-4659b-3p	https://www.mirbase.org/cgi-bin/mature.pl?mature_acc=MIMAT0019734	MIMAT0019734	https://www.mirbase.org/cgi-bin/get_seq.pl?acc=MIMAT0019734	Exon	-21.4	CTNNA1	1495	http://biogps.org/#goto=genereport&id=1495	CAP102 MDPT2	catenin alpha 1[HGNC:2509]	5q31.2	https://www.genecards.org/cgi-bin/carddisp.pl?gene=CTNNA1	ENSG00000044115	http://asia.ensembl.org/Homo_sapiens/Gene/Summary?db=core;g=ENSG00000044115	Hippo signaling pathway	https://www.kegg.jp/kegg-bin/search_pathway_text?map=hsa&keyword=Hippo+signaling+pathway&mode=1&viewImage=true
hsa-miR-4753-3p	https://www.mirbase.org/cgi-bin/mature.pl?mature_acc=MIMAT0019891	MIMAT0019891	https://www.mirbase.org/cgi-bin/get_seq.pl?acc=MIMAT0019891	Exon	-25.8	CTNNA1	1495	http://biogps.org/#goto=genereport&id=1495	CAP102 MDPT2	catenin alpha 1[HGNC:2509]	5q31.2	https://www.genecards.org/cgi-bin/carddisp.pl?gene=CTNNA1	ENSG00000044115	http://asia.ensembl.org/Homo_sapiens/Gene/Summary?db=core;g=ENSG00000044115	Hippo signaling pathway	https://www.kegg.jp/kegg-bin/search_pathway_text?map=hsa&keyword=Hippo+signaling+pathway&mode=1&viewImage=true
hsa-miR-4766-3p	https://www.mirbase.org/cgi-bin/mature.pl?mature_acc=MIMAT0019918	MIMAT0019918	https://www.mirbase.org/cgi-bin/get_seq.pl?acc=MIMAT0019918	Exon	-15.1	CTNNA1	1495	http://biogps.org/#goto=genereport&id=1495	CAP102 MDPT2	catenin alpha 1[HGNC:2509]	5q31.2	https://www.genecards.org/cgi-bin/carddisp.pl?gene=CTNNA1	ENSG00000044115	http://asia.ensembl.org/Homo_sapiens/Gene/Summary?db=core;g=ENSG00000044115	Hippo signaling pathway	https://www.kegg.jp/kegg-bin/search_pathway_text?map=hsa&keyword=Hippo+signaling+pathway&mode=1&viewImage=true
hsa-miR-4778-3p	https://www.mirbase.org/cgi-bin/mature.pl?mature_acc=MIMAT0019937	MIMAT0019937	https://www.mirbase.org/cgi-bin/get_seq.pl?acc=MIMAT0019937	Exon	-21.3	CTNNA1	1495	http://biogps.org/#goto=genereport&id=1495	CAP102 MDPT2	catenin alpha 1[HGNC:2509]	5q31.2	https://www.genecards.org/cgi-bin/carddisp.pl?gene=CTNNA1	ENSG00000044115	http://asia.ensembl.org/Homo_sapiens/Gene/Summary?db=core;g=ENSG00000044115	Hippo signaling pathway	https://www.kegg.jp/kegg-bin/search_pathway_text?map=hsa&keyword=Hippo+signaling+pathway&mode=1&viewImage=true
hsa-miR-487b-5p	https://www.mirbase.org/cgi-bin/mature.pl?mature_acc=MIMAT0026614	MIMAT0026614	https://www.mirbase.org/cgi-bin/get_seq.pl?acc=MIMAT0026614	Exon	-21.4	CTNNA1	1495	http://biogps.org/#goto=genereport&id=1495	CAP102 MDPT2	catenin alpha 1[HGNC:2509]	5q31.2	https://www.genecards.org/cgi-bin/carddisp.pl?gene=CTNNA1	ENSG00000044115	http://asia.ensembl.org/Homo_sapiens/Gene/Summary?db=core;g=ENSG00000044115	Hippo signaling pathway	https://www.kegg.jp/kegg-bin/search_pathway_text?map=hsa&keyword=Hippo+signaling+pathway&mode=1&viewImage=true
hsa-miR-5006-3p	https://www.mirbase.org/cgi-bin/mature.pl?mature_acc=MIMAT0021034	MIMAT0021034	https://www.mirbase.org/cgi-bin/get_seq.pl?acc=MIMAT0021034	Exon	-25.5	CTNNA1	1495	http://biogps.org/#goto=genereport&id=1495	CAP102 MDPT2	catenin alpha 1[HGNC:2509]	5q31.2	https://www.genecards.org/cgi-bin/carddisp.pl?gene=CTNNA1	ENSG00000044115	http://asia.ensembl.org/Homo_sapiens/Gene/Summary?db=core;g=ENSG00000044115	Hippo signaling pathway	https://www.kegg.jp/kegg-bin/search_pathway_text?map=hsa&keyword=Hippo+signaling+pathway&mode=1&viewImage=true
hsa-miR-5094	https://www.mirbase.org/cgi-bin/mature.pl?mature_acc=MIMAT0021086	MIMAT0021086	https://www.mirbase.org/cgi-bin/get_seq.pl?acc=MIMAT0021086	Exon	-18.4	CTNNA1	1495	http://biogps.org/#goto=genereport&id=1495	CAP102 MDPT2	catenin alpha 1[HGNC:2509]	5q31.2	https://www.genecards.org/cgi-bin/carddisp.pl?gene=CTNNA1	ENSG00000044115	http://asia.ensembl.org/Homo_sapiens/Gene/Summary?db=core;g=ENSG00000044115	Hippo signaling pathway	https://www.kegg.jp/kegg-bin/search_pathway_text?map=hsa&keyword=Hippo+signaling+pathway&mode=1&viewImage=true
hsa-miR-543	https://www.mirbase.org/cgi-bin/mature.pl?mature_acc=MIMAT0004954	MIMAT0004954	https://www.mirbase.org/cgi-bin/get_seq.pl?acc=MIMAT0004954	Exon	-16	CTNNA1	1495	http://biogps.org/#goto=genereport&id=1495	CAP102 MDPT2	catenin alpha 1[HGNC:2509]	5q31.2	https://www.genecards.org/cgi-bin/carddisp.pl?gene=CTNNA1	ENSG00000044115	http://asia.ensembl.org/Homo_sapiens/Gene/Summary?db=core;g=ENSG00000044115	Hippo signaling pathway	https://www.kegg.jp/kegg-bin/search_pathway_text?map=hsa&keyword=Hippo+signaling+pathway&mode=1&viewImage=true
hsa-miR-548ag	https://www.mirbase.org/cgi-bin/mature.pl?mature_acc=MIMAT0018969	MIMAT0018969	https://www.mirbase.org/cgi-bin/get_seq.pl?acc=MIMAT0018969	Exon	-16.5	CTNNA1	1495	http://biogps.org/#goto=genereport&id=1495	CAP102 MDPT2	catenin alpha 1[HGNC:2509]	5q31.2	https://www.genecards.org/cgi-bin/carddisp.pl?gene=CTNNA1	ENSG00000044115	http://asia.ensembl.org/Homo_sapiens/Gene/Summary?db=core;g=ENSG00000044115	Hippo signaling pathway	https://www.kegg.jp/kegg-bin/search_pathway_text?map=hsa&keyword=Hippo+signaling+pathway&mode=1&viewImage=true
hsa-miR-548ai	https://www.mirbase.org/cgi-bin/mature.pl?mature_acc=MIMAT0018989	MIMAT0018989	https://www.mirbase.org/cgi-bin/get_seq.pl?acc=MIMAT0018989	Exon	-16.8	CTNNA1	1495	http://biogps.org/#goto=genereport&id=1495	CAP102 MDPT2	catenin alpha 1[HGNC:2509]	5q31.2	https://www.genecards.org/cgi-bin/carddisp.pl?gene=CTNNA1	ENSG00000044115	http://asia.ensembl.org/Homo_sapiens/Gene/Summary?db=core;g=ENSG00000044115	Hippo signaling pathway	https://www.kegg.jp/kegg-bin/search_pathway_text?map=hsa&keyword=Hippo+signaling+pathway&mode=1&viewImage=true
hsa-miR-548e-5p	https://www.mirbase.org/cgi-bin/mature.pl?mature_acc=MIMAT0026736	MIMAT0026736	https://www.mirbase.org/cgi-bin/get_seq.pl?acc=MIMAT0026736	Exon	-18.4	CTNNA1	1495	http://biogps.org/#goto=genereport&id=1495	CAP102 MDPT2	catenin alpha 1[HGNC:2509]	5q31.2	https://www.genecards.org/cgi-bin/carddisp.pl?gene=CTNNA1	ENSG00000044115	http://asia.ensembl.org/Homo_sapiens/Gene/Summary?db=core;g=ENSG00000044115	Hippo signaling pathway	https://www.kegg.jp/kegg-bin/search_pathway_text?map=hsa&keyword=Hippo+signaling+pathway&mode=1&viewImage=true
hsa-miR-570-5p	https://www.mirbase.org/cgi-bin/mature.pl?mature_acc=MIMAT0022707	MIMAT0022707	https://www.mirbase.org/cgi-bin/get_seq.pl?acc=MIMAT0022707	Exon	-16.8	CTNNA1	1495	http://biogps.org/#goto=genereport&id=1495	CAP102 MDPT2	catenin alpha 1[HGNC:2509]	5q31.2	https://www.genecards.org/cgi-bin/carddisp.pl?gene=CTNNA1	ENSG00000044115	http://asia.ensembl.org/Homo_sapiens/Gene/Summary?db=core;g=ENSG00000044115	Hippo signaling pathway	https://www.kegg.jp/kegg-bin/search_pathway_text?map=hsa&keyword=Hippo+signaling+pathway&mode=1&viewImage=true
hsa-miR-586	https://www.mirbase.org/cgi-bin/mature.pl?mature_acc=MIMAT0003252	MIMAT0003252	https://www.mirbase.org/cgi-bin/get_seq.pl?acc=MIMAT0003252	Exon	-20.2	CTNNA1	1495	http://biogps.org/#goto=genereport&id=1495	CAP102 MDPT2	catenin alpha 1[HGNC:2509]	5q31.2	https://www.genecards.org/cgi-bin/carddisp.pl?gene=CTNNA1	ENSG00000044115	http://asia.ensembl.org/Homo_sapiens/Gene/Summary?db=core;g=ENSG00000044115	Hippo signaling pathway	https://www.kegg.jp/kegg-bin/search_pathway_text?map=hsa&keyword=Hippo+signaling+pathway&mode=1&viewImage=true
hsa-miR-6124	https://www.mirbase.org/cgi-bin/mature.pl?mature_acc=MIMAT0024597	MIMAT0024597	https://www.mirbase.org/cgi-bin/get_seq.pl?acc=MIMAT0024597	Exon	-26.5	CTNNA1	1495	http://biogps.org/#goto=genereport&id=1495	CAP102 MDPT2	catenin alpha 1[HGNC:2509]	5q31.2	https://www.genecards.org/cgi-bin/carddisp.pl?gene=CTNNA1	ENSG00000044115	http://asia.ensembl.org/Homo_sapiens/Gene/Summary?db=core;g=ENSG00000044115	Hippo signaling pathway	https://www.kegg.jp/kegg-bin/search_pathway_text?map=hsa&keyword=Hippo+signaling+pathway&mode=1&viewImage=true
hsa-miR-615-3p	https://www.mirbase.org/cgi-bin/mature.pl?mature_acc=MIMAT0003283	MIMAT0003283	https://www.mirbase.org/cgi-bin/get_seq.pl?acc=MIMAT0003283	Exon	-24.2	CTNNA1	1495	http://biogps.org/#goto=genereport&id=1495	CAP102 MDPT2	catenin alpha 1[HGNC:2509]	5q31.2	https://www.genecards.org/cgi-bin/carddisp.pl?gene=CTNNA1	ENSG00000044115	http://asia.ensembl.org/Homo_sapiens/Gene/Summary?db=core;g=ENSG00000044115	Hippo signaling pathway	https://www.kegg.jp/kegg-bin/search_pathway_text?map=hsa&keyword=Hippo+signaling+pathway&mode=1&viewImage=true
hsa-miR-6165	https://www.mirbase.org/cgi-bin/mature.pl?mature_acc=MIMAT0024782	MIMAT0024782	https://www.mirbase.org/cgi-bin/get_seq.pl?acc=MIMAT0024782	Exon	-32.1	CTNNA1	1495	http://biogps.org/#goto=genereport&id=1495	CAP102 MDPT2	catenin alpha 1[HGNC:2509]	5q31.2	https://www.genecards.org/cgi-bin/carddisp.pl?gene=CTNNA1	ENSG00000044115	http://asia.ensembl.org/Homo_sapiens/Gene/Summary?db=core;g=ENSG00000044115	Hippo signaling pathway	https://www.kegg.jp/kegg-bin/search_pathway_text?map=hsa&keyword=Hippo+signaling+pathway&mode=1&viewImage=true
hsa-miR-626	https://www.mirbase.org/cgi-bin/mature.pl?mature_acc=MIMAT0003295	MIMAT0003295	https://www.mirbase.org/cgi-bin/get_seq.pl?acc=MIMAT0003295	Exon	-19.7	CTNNA1	1495	http://biogps.org/#goto=genereport&id=1495	CAP102 MDPT2	catenin alpha 1[HGNC:2509]	5q31.2	https://www.genecards.org/cgi-bin/carddisp.pl?gene=CTNNA1	ENSG00000044115	http://asia.ensembl.org/Homo_sapiens/Gene/Summary?db=core;g=ENSG00000044115	Hippo signaling pathway	https://www.kegg.jp/kegg-bin/search_pathway_text?map=hsa&keyword=Hippo+signaling+pathway&mode=1&viewImage=true
hsa-miR-6501-3p	https://www.mirbase.org/cgi-bin/mature.pl?mature_acc=MIMAT0025459	MIMAT0025459	https://www.mirbase.org/cgi-bin/get_seq.pl?acc=MIMAT0025459	Exon	-26.8	CTNNA1	1495	http://biogps.org/#goto=genereport&id=1495	CAP102 MDPT2	catenin alpha 1[HGNC:2509]	5q31.2	https://www.genecards.org/cgi-bin/carddisp.pl?gene=CTNNA1	ENSG00000044115	http://asia.ensembl.org/Homo_sapiens/Gene/Summary?db=core;g=ENSG00000044115	Hippo signaling pathway	https://www.kegg.jp/kegg-bin/search_pathway_text?map=hsa&keyword=Hippo+signaling+pathway&mode=1&viewImage=true
hsa-miR-659-3p	https://www.mirbase.org/cgi-bin/mature.pl?mature_acc=MIMAT0003337	MIMAT0003337	https://www.mirbase.org/cgi-bin/get_seq.pl?acc=MIMAT0003337	Exon	-23.9	CTNNA1	1495	http://biogps.org/#goto=genereport&id=1495	CAP102 MDPT2	catenin alpha 1[HGNC:2509]	5q31.2	https://www.genecards.org/cgi-bin/carddisp.pl?gene=CTNNA1	ENSG00000044115	http://asia.ensembl.org/Homo_sapiens/Gene/Summary?db=core;g=ENSG00000044115	Hippo signaling pathway	https://www.kegg.jp/kegg-bin/search_pathway_text?map=hsa&keyword=Hippo+signaling+pathway&mode=1&viewImage=true
hsa-miR-664b-3p	https://www.mirbase.org/cgi-bin/mature.pl?mature_acc=MIMAT0022272	MIMAT0022272	https://www.mirbase.org/cgi-bin/get_seq.pl?acc=MIMAT0022272	Exon	-22.7	CTNNA1	1495	http://biogps.org/#goto=genereport&id=1495	CAP102 MDPT2	catenin alpha 1[HGNC:2509]	5q31.2	https://www.genecards.org/cgi-bin/carddisp.pl?gene=CTNNA1	ENSG00000044115	http://asia.ensembl.org/Homo_sapiens/Gene/Summary?db=core;g=ENSG00000044115	Hippo signaling pathway	https://www.kegg.jp/kegg-bin/search_pathway_text?map=hsa&keyword=Hippo+signaling+pathway&mode=1&viewImage=true
hsa-miR-6754-3p	https://www.mirbase.org/cgi-bin/mature.pl?mature_acc=MIMAT0027409	MIMAT0027409	https://www.mirbase.org/cgi-bin/get_seq.pl?acc=MIMAT0027409	Exon	-24.3	CTNNA1	1495	http://biogps.org/#goto=genereport&id=1495	CAP102 MDPT2	catenin alpha 1[HGNC:2509]	5q31.2	https://www.genecards.org/cgi-bin/carddisp.pl?gene=CTNNA1	ENSG00000044115	http://asia.ensembl.org/Homo_sapiens/Gene/Summary?db=core;g=ENSG00000044115	Hippo signaling pathway	https://www.kegg.jp/kegg-bin/search_pathway_text?map=hsa&keyword=Hippo+signaling+pathway&mode=1&viewImage=true
hsa-miR-6765-3p	https://www.mirbase.org/cgi-bin/mature.pl?mature_acc=MIMAT0027431	MIMAT0027431	https://www.mirbase.org/cgi-bin/get_seq.pl?acc=MIMAT0027431	Exon	-25.4	CTNNA1	1495	http://biogps.org/#goto=genereport&id=1495	CAP102 MDPT2	catenin alpha 1[HGNC:2509]	5q31.2	https://www.genecards.org/cgi-bin/carddisp.pl?gene=CTNNA1	ENSG00000044115	http://asia.ensembl.org/Homo_sapiens/Gene/Summary?db=core;g=ENSG00000044115	Hippo signaling pathway	https://www.kegg.jp/kegg-bin/search_pathway_text?map=hsa&keyword=Hippo+signaling+pathway&mode=1&viewImage=true
hsa-miR-6809-3p	https://www.mirbase.org/cgi-bin/mature.pl?mature_acc=MIMAT0027519	MIMAT0027519	https://www.mirbase.org/cgi-bin/get_seq.pl?acc=MIMAT0027519	Exon	-25.7	CTNNA1	1495	http://biogps.org/#goto=genereport&id=1495	CAP102 MDPT2	catenin alpha 1[HGNC:2509]	5q31.2	https://www.genecards.org/cgi-bin/carddisp.pl?gene=CTNNA1	ENSG00000044115	http://asia.ensembl.org/Homo_sapiens/Gene/Summary?db=core;g=ENSG00000044115	Hippo signaling pathway	https://www.kegg.jp/kegg-bin/search_pathway_text?map=hsa&keyword=Hippo+signaling+pathway&mode=1&viewImage=true
hsa-miR-6813-3p	https://www.mirbase.org/cgi-bin/mature.pl?mature_acc=MIMAT0027527	MIMAT0027527	https://www.mirbase.org/cgi-bin/get_seq.pl?acc=MIMAT0027527	Exon	-18.2	CTNNA1	1495	http://biogps.org/#goto=genereport&id=1495	CAP102 MDPT2	catenin alpha 1[HGNC:2509]	5q31.2	https://www.genecards.org/cgi-bin/carddisp.pl?gene=CTNNA1	ENSG00000044115	http://asia.ensembl.org/Homo_sapiens/Gene/Summary?db=core;g=ENSG00000044115	Hippo signaling pathway	https://www.kegg.jp/kegg-bin/search_pathway_text?map=hsa&keyword=Hippo+signaling+pathway&mode=1&viewImage=true
hsa-miR-6820-3p	https://www.mirbase.org/cgi-bin/mature.pl?mature_acc=MIMAT0027541	MIMAT0027541	https://www.mirbase.org/cgi-bin/get_seq.pl?acc=MIMAT0027541	Exon	-23.1	CTNNA1	1495	http://biogps.org/#goto=genereport&id=1495	CAP102 MDPT2	catenin alpha 1[HGNC:2509]	5q31.2	https://www.genecards.org/cgi-bin/carddisp.pl?gene=CTNNA1	ENSG00000044115	http://asia.ensembl.org/Homo_sapiens/Gene/Summary?db=core;g=ENSG00000044115	Hippo signaling pathway	https://www.kegg.jp/kegg-bin/search_pathway_text?map=hsa&keyword=Hippo+signaling+pathway&mode=1&viewImage=true
hsa-miR-6859-5p	https://www.mirbase.org/cgi-bin/mature.pl?mature_acc=MIMAT0027618	MIMAT0027618	https://www.mirbase.org/cgi-bin/get_seq.pl?acc=MIMAT0027618	Exon	-22.5	CTNNA1	1495	http://biogps.org/#goto=genereport&id=1495	CAP102 MDPT2	catenin alpha 1[HGNC:2509]	5q31.2	https://www.genecards.org/cgi-bin/carddisp.pl?gene=CTNNA1	ENSG00000044115	http://asia.ensembl.org/Homo_sapiens/Gene/Summary?db=core;g=ENSG00000044115	Hippo signaling pathway	https://www.kegg.jp/kegg-bin/search_pathway_text?map=hsa&keyword=Hippo+signaling+pathway&mode=1&viewImage=true
hsa-miR-6870-3p	https://www.mirbase.org/cgi-bin/mature.pl?mature_acc=MIMAT0027641	MIMAT0027641	https://www.mirbase.org/cgi-bin/get_seq.pl?acc=MIMAT0027641	Exon	-24.4	CTNNA1	1495	http://biogps.org/#goto=genereport&id=1495	CAP102 MDPT2	catenin alpha 1[HGNC:2509]	5q31.2	https://www.genecards.org/cgi-bin/carddisp.pl?gene=CTNNA1	ENSG00000044115	http://asia.ensembl.org/Homo_sapiens/Gene/Summary?db=core;g=ENSG00000044115	Hippo signaling pathway	https://www.kegg.jp/kegg-bin/search_pathway_text?map=hsa&keyword=Hippo+signaling+pathway&mode=1&viewImage=true
hsa-miR-6873-3p	https://www.mirbase.org/cgi-bin/mature.pl?mature_acc=MIMAT0027647	MIMAT0027647	https://www.mirbase.org/cgi-bin/get_seq.pl?acc=MIMAT0027647	Exon	-17.9	CTNNA1	1495	http://biogps.org/#goto=genereport&id=1495	CAP102 MDPT2	catenin alpha 1[HGNC:2509]	5q31.2	https://www.genecards.org/cgi-bin/carddisp.pl?gene=CTNNA1	ENSG00000044115	http://asia.ensembl.org/Homo_sapiens/Gene/Summary?db=core;g=ENSG00000044115	Hippo signaling pathway	https://www.kegg.jp/kegg-bin/search_pathway_text?map=hsa&keyword=Hippo+signaling+pathway&mode=1&viewImage=true
hsa-miR-6876-3p	https://www.mirbase.org/cgi-bin/mature.pl?mature_acc=MIMAT0027653	MIMAT0027653	https://www.mirbase.org/cgi-bin/get_seq.pl?acc=MIMAT0027653	Exon	-23	CTNNA1	1495	http://biogps.org/#goto=genereport&id=1495	CAP102 MDPT2	catenin alpha 1[HGNC:2509]	5q31.2	https://www.genecards.org/cgi-bin/carddisp.pl?gene=CTNNA1	ENSG00000044115	http://asia.ensembl.org/Homo_sapiens/Gene/Summary?db=core;g=ENSG00000044115	Hippo signaling pathway	https://www.kegg.jp/kegg-bin/search_pathway_text?map=hsa&keyword=Hippo+signaling+pathway&mode=1&viewImage=true
hsa-miR-7110-3p	https://www.mirbase.org/cgi-bin/mature.pl?mature_acc=MIMAT0028118	MIMAT0028118	https://www.mirbase.org/cgi-bin/get_seq.pl?acc=MIMAT0028118	Exon	-22.7	CTNNA1	1495	http://biogps.org/#goto=genereport&id=1495	CAP102 MDPT2	catenin alpha 1[HGNC:2509]	5q31.2	https://www.genecards.org/cgi-bin/carddisp.pl?gene=CTNNA1	ENSG00000044115	http://asia.ensembl.org/Homo_sapiens/Gene/Summary?db=core;g=ENSG00000044115	Hippo signaling pathway	https://www.kegg.jp/kegg-bin/search_pathway_text?map=hsa&keyword=Hippo+signaling+pathway&mode=1&viewImage=true
hsa-miR-744-5p	https://www.mirbase.org/cgi-bin/mature.pl?mature_acc=MIMAT0004945	MIMAT0004945	https://www.mirbase.org/cgi-bin/get_seq.pl?acc=MIMAT0004945	Exon	-31.9	CTNNA1	1495	http://biogps.org/#goto=genereport&id=1495	CAP102 MDPT2	catenin alpha 1[HGNC:2509]	5q31.2	https://www.genecards.org/cgi-bin/carddisp.pl?gene=CTNNA1	ENSG00000044115	http://asia.ensembl.org/Homo_sapiens/Gene/Summary?db=core;g=ENSG00000044115	Hippo signaling pathway	https://www.kegg.jp/kegg-bin/search_pathway_text?map=hsa&keyword=Hippo+signaling+pathway&mode=1&viewImage=true
hsa-miR-769-3p	https://www.mirbase.org/cgi-bin/mature.pl?mature_acc=MIMAT0003887	MIMAT0003887	https://www.mirbase.org/cgi-bin/get_seq.pl?acc=MIMAT0003887	Exon	-26.3	CTNNA1	1495	http://biogps.org/#goto=genereport&id=1495	CAP102 MDPT2	catenin alpha 1[HGNC:2509]	5q31.2	https://www.genecards.org/cgi-bin/carddisp.pl?gene=CTNNA1	ENSG00000044115	http://asia.ensembl.org/Homo_sapiens/Gene/Summary?db=core;g=ENSG00000044115	Hippo signaling pathway	https://www.kegg.jp/kegg-bin/search_pathway_text?map=hsa&keyword=Hippo+signaling+pathway&mode=1&viewImage=true
hsa-miR-8058	https://www.mirbase.org/cgi-bin/mature.pl?mature_acc=MIMAT0030985	MIMAT0030985	https://www.mirbase.org/cgi-bin/get_seq.pl?acc=MIMAT0030985	Exon	-21	CTNNA1	1495	http://biogps.org/#goto=genereport&id=1495	CAP102 MDPT2	catenin alpha 1[HGNC:2509]	5q31.2	https://www.genecards.org/cgi-bin/carddisp.pl?gene=CTNNA1	ENSG00000044115	http://asia.ensembl.org/Homo_sapiens/Gene/Summary?db=core;g=ENSG00000044115	Hippo signaling pathway	https://www.kegg.jp/kegg-bin/search_pathway_text?map=hsa&keyword=Hippo+signaling+pathway&mode=1&viewImage=true
hsa-miR-875-5p	https://www.mirbase.org/cgi-bin/mature.pl?mature_acc=MIMAT0004922	MIMAT0004922	https://www.mirbase.org/cgi-bin/get_seq.pl?acc=MIMAT0004922	Exon	-20.4	CTNNA1	1495	http://biogps.org/#goto=genereport&id=1495	CAP102 MDPT2	catenin alpha 1[HGNC:2509]	5q31.2	https://www.genecards.org/cgi-bin/carddisp.pl?gene=CTNNA1	ENSG00000044115	http://asia.ensembl.org/Homo_sapiens/Gene/Summary?db=core;g=ENSG00000044115	Hippo signaling pathway	https://www.kegg.jp/kegg-bin/search_pathway_text?map=hsa&keyword=Hippo+signaling+pathway&mode=1&viewImage=true
hsa-miR-6775-5p	https://www.mirbase.org/cgi-bin/mature.pl?mature_acc=MIMAT0027450	MIMAT0027450	https://www.mirbase.org/cgi-bin/get_seq.pl?acc=MIMAT0027450	3UTR	-37.8	SLC7A5	8140	http://biogps.org/#goto=genereport&id=8140	4F2LC CD98 D16S469E E16 LAT1 MPE16	solute carrier family 7 member 5[HGNC:11063]	16q24.2	https://www.genecards.org/cgi-bin/carddisp.pl?gene=SLC7A5	ENSG00000103257	http://asia.ensembl.org/Homo_sapiens/Gene/Summary?db=core;g=ENSG00000103257	Hippo signaling pathway	https://www.kegg.jp/kegg-bin/search_pathway_text?map=hsa&keyword=Hippo+signaling+pathway&mode=1&viewImage=true
hsa-miR-21-3p	https://www.mirbase.org/cgi-bin/mature.pl?mature_acc=MIMAT0004494	MIMAT0004494	https://www.mirbase.org/cgi-bin/get_seq.pl?acc=MIMAT0004494	5UTR	-28.5	AKT1	207	http://biogps.org/#goto=genereport&id=207	AKT CWS6 PKB PKB ALPHA PRKBA RAC RAC ALPHA	AKT serine/threonine kinase 1[HGNC:391]	14q32.33	https://www.genecards.org/cgi-bin/carddisp.pl?gene=AKT1	ENSG00000142208	http://asia.ensembl.org/Homo_sapiens/Gene/Summary?db=core;g=ENSG00000142208	Jak-STAT	www.kegg.jp/kegg-bin/search_pathway_text?map=hsa&keyword=Jak-STAT&mode=1&viewImage=true
hsa-miR-21-3p	https://www.mirbase.org/cgi-bin/mature.pl?mature_acc=MIMAT0004494	MIMAT0004494	https://www.mirbase.org/cgi-bin/get_seq.pl?acc=MIMAT0004494	Exon	-24.8	AKT1	207	http://biogps.org/#goto=genereport&id=207	AKT CWS6 PKB PKB ALPHA PRKBA RAC RAC ALPHA	AKT serine/threonine kinase 1[HGNC:391]	14q32.33	https://www.genecards.org/cgi-bin/carddisp.pl?gene=AKT1	ENSG00000142208	http://asia.ensembl.org/Homo_sapiens/Gene/Summary?db=core;g=ENSG00000142208	Jak-STAT	www.kegg.jp/kegg-bin/search_pathway_text?map=hsa&keyword=Jak-STAT&mode=1&viewImage=true
hsa-miR-145-5p	https://www.mirbase.org/cgi-bin/mature.pl?mature_acc=MIMAT0000437	MIMAT0000437	https://www.mirbase.org/cgi-bin/get_seq.pl?acc=MIMAT0000437	3UTR	-25	AKT2	208	http://biogps.org/#goto=genereport&id=208	HIHGHH PKBB PKBBETA PRKBB RAC BETA	AKT serine/threonine kinase 2[HGNC:392]	19q13.2	https://www.genecards.org/cgi-bin/carddisp.pl?gene=AKT2	ENSG00000105221	http://asia.ensembl.org/Homo_sapiens/Gene/Summary?db=core;g=ENSG00000105221	Jak-STAT	www.kegg.jp/kegg-bin/search_pathway_text?map=hsa&keyword=Jak-STAT&mode=1&viewImage=true
hsa-miR-495-3p	https://www.mirbase.org/cgi-bin/mature.pl?mature_acc=MIMAT0002817	MIMAT0002817	https://www.mirbase.org/cgi-bin/get_seq.pl?acc=MIMAT0002817	3UTR	-18.1	AKT2	208	http://biogps.org/#goto=genereport&id=208	HIHGHH PKBB PKBBETA PRKBB RAC BETA	AKT serine/threonine kinase 2[HGNC:392]	19q13.2	https://www.genecards.org/cgi-bin/carddisp.pl?gene=AKT2	ENSG00000105221	http://asia.ensembl.org/Homo_sapiens/Gene/Summary?db=core;g=ENSG00000105221	Jak-STAT	www.kegg.jp/kegg-bin/search_pathway_text?map=hsa&keyword=Jak-STAT&mode=1&viewImage=true
hsa-miR-145-5p	https://www.mirbase.org/cgi-bin/mature.pl?mature_acc=MIMAT0000437	MIMAT0000437	https://www.mirbase.org/cgi-bin/get_seq.pl?acc=MIMAT0000437	3UTR	-21.7	AKT3	10000	http://biogps.org/#goto=genereport&id=10000	MPPH MPPH2 PKB GAMMA PKBG PRKBG RAC PK gamma RAC gamma STK 2	AKT serine/threonine kinase 3[HGNC:393]	1q43 q44	https://www.genecards.org/cgi-bin/carddisp.pl?gene=AKT3	ENSG00000117020	http://asia.ensembl.org/Homo_sapiens/Gene/Summary?db=core;g=ENSG00000117020	Jak-STAT	www.kegg.jp/kegg-bin/search_pathway_text?map=hsa&keyword=Jak-STAT&mode=1&viewImage=true
hsa-miR-495-3p	https://www.mirbase.org/cgi-bin/mature.pl?mature_acc=MIMAT0002817	MIMAT0002817	https://www.mirbase.org/cgi-bin/get_seq.pl?acc=MIMAT0002817	3UTR	-15	AKT3	10000	http://biogps.org/#goto=genereport&id=10000	MPPH MPPH2 PKB GAMMA PKBG PRKBG RAC PK gamma RAC gamma STK 2	AKT serine/threonine kinase 3[HGNC:393]	1q43 q44	https://www.genecards.org/cgi-bin/carddisp.pl?gene=AKT3	ENSG00000117020	http://asia.ensembl.org/Homo_sapiens/Gene/Summary?db=core;g=ENSG00000117020	Jak-STAT	www.kegg.jp/kegg-bin/search_pathway_text?map=hsa&keyword=Jak-STAT&mode=1&viewImage=true
hsa-miR-145-5p	https://www.mirbase.org/cgi-bin/mature.pl?mature_acc=MIMAT0000437	MIMAT0000437	https://www.mirbase.org/cgi-bin/get_seq.pl?acc=MIMAT0000437	Exon	-21.4	AKT3	10000	http://biogps.org/#goto=genereport&id=10000	MPPH MPPH2 PKB GAMMA PKBG PRKBG RAC PK gamma RAC gamma STK 2	AKT serine/threonine kinase 3[HGNC:393]	1q43 q44	https://www.genecards.org/cgi-bin/carddisp.pl?gene=AKT3	ENSG00000117020	http://asia.ensembl.org/Homo_sapiens/Gene/Summary?db=core;g=ENSG00000117020	Jak-STAT	www.kegg.jp/kegg-bin/search_pathway_text?map=hsa&keyword=Jak-STAT&mode=1&viewImage=true
hsa-let-7e-3p	https://www.mirbase.org/cgi-bin/mature.pl?mature_acc=MIMAT0004485	MIMAT0004485	https://www.mirbase.org/cgi-bin/get_seq.pl?acc=MIMAT0004485	3UTR	-25.7	ARID3A	1820	http://biogps.org/#goto=genereport&id=1820	BRIGHT DRIL1 DRIL3 E2FBP1	AT rich interaction domain 3A[HGNC:3031]	19p13.3	https://www.genecards.org/cgi-bin/carddisp.pl?gene=ARID3A	ENSG00000116017	http://asia.ensembl.org/Homo_sapiens/Gene/Summary?db=core;g=ENSG00000116017	Jak-STAT	www.kegg.jp/kegg-bin/search_pathway_text?map=hsa&keyword=Jak-STAT&mode=1&viewImage=true
hsa-let-7e-5p	https://www.mirbase.org/cgi-bin/mature.pl?mature_acc=MIMAT0000066	MIMAT0000066	https://www.mirbase.org/cgi-bin/get_seq.pl?acc=MIMAT0000066	3UTR	-24.3	ARID3A	1820	http://biogps.org/#goto=genereport&id=1820	BRIGHT DRIL1 DRIL3 E2FBP1	AT rich interaction domain 3A[HGNC:3031]	19p13.3	https://www.genecards.org/cgi-bin/carddisp.pl?gene=ARID3A	ENSG00000116017	http://asia.ensembl.org/Homo_sapiens/Gene/Summary?db=core;g=ENSG00000116017	Jak-STAT	www.kegg.jp/kegg-bin/search_pathway_text?map=hsa&keyword=Jak-STAT&mode=1&viewImage=true
hsa-miR-125a-3p	https://www.mirbase.org/cgi-bin/mature.pl?mature_acc=MIMAT0004602	MIMAT0004602	https://www.mirbase.org/cgi-bin/get_seq.pl?acc=MIMAT0004602	3UTR	-25.3	ARID3A	1820	http://biogps.org/#goto=genereport&id=1820	BRIGHT DRIL1 DRIL3 E2FBP1	AT rich interaction domain 3A[HGNC:3031]	19p13.3	https://www.genecards.org/cgi-bin/carddisp.pl?gene=ARID3A	ENSG00000116017	http://asia.ensembl.org/Homo_sapiens/Gene/Summary?db=core;g=ENSG00000116017	Jak-STAT	www.kegg.jp/kegg-bin/search_pathway_text?map=hsa&keyword=Jak-STAT&mode=1&viewImage=true
hsa-miR-125a-5p	https://www.mirbase.org/cgi-bin/mature.pl?mature_acc=MIMAT0000443	MIMAT0000443	https://www.mirbase.org/cgi-bin/get_seq.pl?acc=MIMAT0000443	3UTR	-24.7	ARID3A	1820	http://biogps.org/#goto=genereport&id=1820	BRIGHT DRIL1 DRIL3 E2FBP1	AT rich interaction domain 3A[HGNC:3031]	19p13.3	https://www.genecards.org/cgi-bin/carddisp.pl?gene=ARID3A	ENSG00000116017	http://asia.ensembl.org/Homo_sapiens/Gene/Summary?db=core;g=ENSG00000116017	Jak-STAT	www.kegg.jp/kegg-bin/search_pathway_text?map=hsa&keyword=Jak-STAT&mode=1&viewImage=true
hsa-miR-99b-3p	https://www.mirbase.org/cgi-bin/mature.pl?mature_acc=MIMAT0004678	MIMAT0004678	https://www.mirbase.org/cgi-bin/get_seq.pl?acc=MIMAT0004678	3UTR	-25.4	ARID3A	1820	http://biogps.org/#goto=genereport&id=1820	BRIGHT DRIL1 DRIL3 E2FBP1	AT rich interaction domain 3A[HGNC:3031]	19p13.3	https://www.genecards.org/cgi-bin/carddisp.pl?gene=ARID3A	ENSG00000116017	http://asia.ensembl.org/Homo_sapiens/Gene/Summary?db=core;g=ENSG00000116017	Jak-STAT	www.kegg.jp/kegg-bin/search_pathway_text?map=hsa&keyword=Jak-STAT&mode=1&viewImage=true
hsa-let-7e-3p	https://www.mirbase.org/cgi-bin/mature.pl?mature_acc=MIMAT0004485	MIMAT0004485	https://www.mirbase.org/cgi-bin/get_seq.pl?acc=MIMAT0004485	Exon	-25.5	ARID3A	1820	http://biogps.org/#goto=genereport&id=1820	BRIGHT DRIL1 DRIL3 E2FBP1	AT rich interaction domain 3A[HGNC:3031]	19p13.3	https://www.genecards.org/cgi-bin/carddisp.pl?gene=ARID3A	ENSG00000116017	http://asia.ensembl.org/Homo_sapiens/Gene/Summary?db=core;g=ENSG00000116017	Jak-STAT	www.kegg.jp/kegg-bin/search_pathway_text?map=hsa&keyword=Jak-STAT&mode=1&viewImage=true
hsa-miR-125a-3p	https://www.mirbase.org/cgi-bin/mature.pl?mature_acc=MIMAT0004602	MIMAT0004602	https://www.mirbase.org/cgi-bin/get_seq.pl?acc=MIMAT0004602	Exon	-27.9	ARID3A	1820	http://biogps.org/#goto=genereport&id=1820	BRIGHT DRIL1 DRIL3 E2FBP1	AT rich interaction domain 3A[HGNC:3031]	19p13.3	https://www.genecards.org/cgi-bin/carddisp.pl?gene=ARID3A	ENSG00000116017	http://asia.ensembl.org/Homo_sapiens/Gene/Summary?db=core;g=ENSG00000116017	Jak-STAT	www.kegg.jp/kegg-bin/search_pathway_text?map=hsa&keyword=Jak-STAT&mode=1&viewImage=true
hsa-miR-204-5p	https://www.mirbase.org/cgi-bin/mature.pl?mature_acc=MIMAT0000265	MIMAT0000265	https://www.mirbase.org/cgi-bin/get_seq.pl?acc=MIMAT0000265	3UTR	-26.4	IL11	3589	http://biogps.org/#goto=genereport&id=3589	AGIF IL 11	interleukin 11[HGNC:5966]	19q13.42	https://www.genecards.org/cgi-bin/carddisp.pl?gene=IL11	ENSG00000095752	http://asia.ensembl.org/Homo_sapiens/Gene/Summary?db=core;g=ENSG00000095752	Jak-STAT	www.kegg.jp/kegg-bin/search_pathway_text?map=hsa&keyword=Jak-STAT&mode=1&viewImage=true
hsa-miR-203a-3p	https://www.mirbase.org/cgi-bin/mature.pl?mature_acc=MIMAT0000264	MIMAT0000264	https://www.mirbase.org/cgi-bin/get_seq.pl?acc=MIMAT0000264	3UTR	-17.4	LASP1	3927	http://biogps.org/#goto=genereport&id=3927	Lasp 1 MLN50	LIM and SH3 protein 1[HGNC:6513]	17q12	https://www.genecards.org/cgi-bin/carddisp.pl?gene=LASP1	ENSG00000002834	http://asia.ensembl.org/Homo_sapiens/Gene/Summary?db=core;g=ENSG00000002834	Jak-STAT	www.kegg.jp/kegg-bin/search_pathway_text?map=hsa&keyword=Jak-STAT&mode=1&viewImage=true
hsa-miR-375-3p	https://www.mirbase.org/cgi-bin/mature.pl?mature_acc=MIMAT0000728	MIMAT0000728	https://www.mirbase.org/cgi-bin/get_seq.pl?acc=MIMAT0000728	3UTR	-22.3	MTDH	92140	http://biogps.org/#goto=genereport&id=92140	3D3 AEG 1 AEG1 LYRIC LYRIC/3D3	metadherin[HGNC:29608]	8q22.1	https://www.genecards.org/cgi-bin/carddisp.pl?gene=MTDH	ENSG00000147649	http://asia.ensembl.org/Homo_sapiens/Gene/Summary?db=core;g=ENSG00000147649	Jak-STAT	www.kegg.jp/kegg-bin/search_pathway_text?map=hsa&keyword=Jak-STAT&mode=1&viewImage=true
hsa-miR-370-3p	https://www.mirbase.org/cgi-bin/mature.pl?mature_acc=MIMAT0000722	MIMAT0000722	https://www.mirbase.org/cgi-bin/get_seq.pl?acc=MIMAT0000722	5UTR	-27.1	PIM1	5292	http://biogps.org/#goto=genereport&id=5292	PIM	Pim 1 proto oncogene serine/threonine kinase[HGNC:8986]	6p21.2	https://www.genecards.org/cgi-bin/carddisp.pl?gene=PIM1	ENSG00000137193	http://asia.ensembl.org/Homo_sapiens/Gene/Summary?db=core;g=ENSG00000137193	Jak-STAT	www.kegg.jp/kegg-bin/search_pathway_text?map=hsa&keyword=Jak-STAT&mode=1&viewImage=true
hsa-miR-370-3p	https://www.mirbase.org/cgi-bin/mature.pl?mature_acc=MIMAT0000722	MIMAT0000722	https://www.mirbase.org/cgi-bin/get_seq.pl?acc=MIMAT0000722	Exon	-27.2	PIM1	5292	http://biogps.org/#goto=genereport&id=5292	PIM	Pim 1 proto oncogene serine/threonine kinase[HGNC:8986]	6p21.2	https://www.genecards.org/cgi-bin/carddisp.pl?gene=PIM1	ENSG00000137193	http://asia.ensembl.org/Homo_sapiens/Gene/Summary?db=core;g=ENSG00000137193	Jak-STAT	www.kegg.jp/kegg-bin/search_pathway_text?map=hsa&keyword=Jak-STAT&mode=1&viewImage=true
hsa-miR-107	https://www.mirbase.org/cgi-bin/mature.pl?mature_acc=MIMAT0000104	MIMAT0000104	https://www.mirbase.org/cgi-bin/get_seq.pl?acc=MIMAT0000104	3UTR	-25.4	CDC42	998	http://biogps.org/#goto=genereport&id=998	CDC42Hs G25K TKS	cell division cycle 42[HGNC:1736]	1p36.12	https://www.genecards.org/cgi-bin/carddisp.pl?gene=CDC42	ENSG00000070831	http://asia.ensembl.org/Homo_sapiens/Gene/Summary?db=core;g=ENSG00000070831	Jak-STAT signaling	www.kegg.jp/kegg-bin/search_pathway_text?map=hsa&keyword=Jak-STAT&mode=1&viewImage=true
hsa-miR-195-3p	https://www.mirbase.org/cgi-bin/mature.pl?mature_acc=MIMAT0004615	MIMAT0004615	https://www.mirbase.org/cgi-bin/get_seq.pl?acc=MIMAT0004615	3UTR	-27.4	CDC42	998	http://biogps.org/#goto=genereport&id=998	CDC42Hs G25K TKS	cell division cycle 42[HGNC:1736]	1p36.12	https://www.genecards.org/cgi-bin/carddisp.pl?gene=CDC42	ENSG00000070831	http://asia.ensembl.org/Homo_sapiens/Gene/Summary?db=core;g=ENSG00000070831	Jak-STAT signaling	www.kegg.jp/kegg-bin/search_pathway_text?map=hsa&keyword=Jak-STAT&mode=1&viewImage=true
hsa-miR-107	https://www.mirbase.org/cgi-bin/mature.pl?mature_acc=MIMAT0000104	MIMAT0000104	https://www.mirbase.org/cgi-bin/get_seq.pl?acc=MIMAT0000104	Exon	-19.5	CDC42	998	http://biogps.org/#goto=genereport&id=998	CDC42Hs G25K TKS	cell division cycle 42[HGNC:1736]	1p36.12	https://www.genecards.org/cgi-bin/carddisp.pl?gene=CDC42	ENSG00000070831	http://asia.ensembl.org/Homo_sapiens/Gene/Summary?db=core;g=ENSG00000070831	Jak-STAT signaling	www.kegg.jp/kegg-bin/search_pathway_text?map=hsa&keyword=Jak-STAT&mode=1&viewImage=true
hsa-miR-195-3p	https://www.mirbase.org/cgi-bin/mature.pl?mature_acc=MIMAT0004615	MIMAT0004615	https://www.mirbase.org/cgi-bin/get_seq.pl?acc=MIMAT0004615	Exon	-24.1	CDC42	998	http://biogps.org/#goto=genereport&id=998	CDC42Hs G25K TKS	cell division cycle 42[HGNC:1736]	1p36.12	https://www.genecards.org/cgi-bin/carddisp.pl?gene=CDC42	ENSG00000070831	http://asia.ensembl.org/Homo_sapiens/Gene/Summary?db=core;g=ENSG00000070831	Jak-STAT signaling	www.kegg.jp/kegg-bin/search_pathway_text?map=hsa&keyword=Jak-STAT&mode=1&viewImage=true
hsa-miR-133a-3p	https://www.mirbase.org/cgi-bin/mature.pl?mature_acc=MIMAT0000427	MIMAT0000427	https://www.mirbase.org/cgi-bin/get_seq.pl?acc=MIMAT0000427	3UTR	-19.6	CD47	961	http://biogps.org/#goto=genereport&id=961	IAP MER6 OA3	CD47 molecule[HGNC:1682]	3q13.12	https://www.genecards.org/cgi-bin/carddisp.pl?gene=CD47	ENSG00000196776	http://asia.ensembl.org/Homo_sapiens/Gene/Summary?db=core;g=ENSG00000196776	mTOR Signaling Pathway	https://www.kegg.jp/kegg-bin/search_pathway_text?map=hsa&keyword=mTOR+Signaling+Pathway&mode=1&viewImage=true
hsa-miR-486-3p	https://www.mirbase.org/cgi-bin/mature.pl?mature_acc=MIMAT0004762	MIMAT0004762	https://www.mirbase.org/cgi-bin/get_seq.pl?acc=MIMAT0004762	Exon	-29.8	CDK4	1019	http://biogps.org/#goto=genereport&id=1019	CMM3 PSK J3	cyclin dependent kinase 4[HGNC:1773]	12q14.1	https://www.genecards.org/cgi-bin/carddisp.pl?gene=CDK4	ENSG00000135446	http://asia.ensembl.org/Homo_sapiens/Gene/Summary?db=core;g=ENSG00000135446	mTOR Signaling Pathway	https://www.kegg.jp/kegg-bin/search_pathway_text?map=hsa&keyword=mTOR+Signaling+Pathway&mode=1&viewImage=true
hsa-miR-486-5p	https://www.mirbase.org/cgi-bin/mature.pl?mature_acc=MIMAT0002177	MIMAT0002177	https://www.mirbase.org/cgi-bin/get_seq.pl?acc=MIMAT0002177	Exon	-22.6	CDK4	1019	http://biogps.org/#goto=genereport&id=1019	CMM3 PSK J3	cyclin dependent kinase 4[HGNC:1773]	12q14.1	https://www.genecards.org/cgi-bin/carddisp.pl?gene=CDK4	ENSG00000135446	http://asia.ensembl.org/Homo_sapiens/Gene/Summary?db=core;g=ENSG00000135446	mTOR Signaling Pathway	https://www.kegg.jp/kegg-bin/search_pathway_text?map=hsa&keyword=mTOR+Signaling+Pathway&mode=1&viewImage=true
hsa-miR-506-3p	https://www.mirbase.org/cgi-bin/mature.pl?mature_acc=MIMAT0002878	MIMAT0002878	https://www.mirbase.org/cgi-bin/get_seq.pl?acc=MIMAT0002878	3UTR	-21.7	CREB1	1385	http://biogps.org/#goto=genereport&id=1385	CREB CREB 1	cAMP responsive element binding protein 1[HGNC:2345]	2q33.3	https://www.genecards.org/cgi-bin/carddisp.pl?gene=CREB1	ENSG00000118260	http://asia.ensembl.org/Homo_sapiens/Gene/Summary?db=core;g=ENSG00000118260	mTOR Signaling Pathway	https://www.kegg.jp/kegg-bin/search_pathway_text?map=hsa&keyword=mTOR+Signaling+Pathway&mode=1&viewImage=true
hsa-miR-133a-3p	https://www.mirbase.org/cgi-bin/mature.pl?mature_acc=MIMAT0000427	MIMAT0000427	https://www.mirbase.org/cgi-bin/get_seq.pl?acc=MIMAT0000427	3UTR	-22.7	EGFR	1956	http://biogps.org/#goto=genereport&id=1956	ERBB ERBB1 HER1 NISBD2 PIG61 mENA	epidermal growth factor receptor[HGNC:3236]	7p11.2	https://www.genecards.org/cgi-bin/carddisp.pl?gene=EGFR	ENSG00000146648	http://asia.ensembl.org/Homo_sapiens/Gene/Summary?db=core;g=ENSG00000146648	mTOR signaling pathway	https://www.kegg.jp/kegg-bin/search_pathway_text?map=hsa&keyword=mTOR+signaling+pathway&mode=1&viewImage=true
hsa-miR-133a-3p	https://www.mirbase.org/cgi-bin/mature.pl?mature_acc=MIMAT0000427	MIMAT0000427	https://www.mirbase.org/cgi-bin/get_seq.pl?acc=MIMAT0000427	Exon	-22.8	EGFR	1956	http://biogps.org/#goto=genereport&id=1956	ERBB ERBB1 HER1 NISBD2 PIG61 mENA	epidermal growth factor receptor[HGNC:3236]	7p11.2	https://www.genecards.org/cgi-bin/carddisp.pl?gene=EGFR	ENSG00000146648	http://asia.ensembl.org/Homo_sapiens/Gene/Summary?db=core;g=ENSG00000146648	mTOR signaling pathway	https://www.kegg.jp/kegg-bin/search_pathway_text?map=hsa&keyword=mTOR+signaling+pathway&mode=1&viewImage=true
hsa-miR-133b	https://www.mirbase.org/cgi-bin/mature.pl?mature_acc=MIMAT0000770	MIMAT0000770	https://www.mirbase.org/cgi-bin/get_seq.pl?acc=MIMAT0000770	Exon	-22.8	EGFR	1956	http://biogps.org/#goto=genereport&id=1956	ERBB ERBB1 HER1 NISBD2 PIG61 mENA	epidermal growth factor receptor[HGNC:3236]	7p11.2	https://www.genecards.org/cgi-bin/carddisp.pl?gene=EGFR	ENSG00000146648	http://asia.ensembl.org/Homo_sapiens/Gene/Summary?db=core;g=ENSG00000146648	mTOR signaling pathway	https://www.kegg.jp/kegg-bin/search_pathway_text?map=hsa&keyword=mTOR+signaling+pathway&mode=1&viewImage=true
hsa-miR-183-3p	https://www.mirbase.org/cgi-bin/mature.pl?mature_acc=MIMAT0004560	MIMAT0004560	https://www.mirbase.org/cgi-bin/get_seq.pl?acc=MIMAT0004560	3UTR	-19	GFPT1	2673	http://biogps.org/#goto=genereport&id=2673	CMS12 CMSTA1 GFA GFAT GFAT 1 GFAT1 GFAT1m GFPT GFPT1L MSLG	glutamine fructose 6 phosphate transaminase 1[HGNC:4241]	2p13.3	https://www.genecards.org/cgi-bin/carddisp.pl?gene=GFPT1	ENSG00000198380	http://asia.ensembl.org/Homo_sapiens/Gene/Summary?db=core;g=ENSG00000198380	mTOR signaling pathway	https://www.kegg.jp/kegg-bin/search_pathway_text?map=hsa&keyword=mTOR+signaling+pathway&mode=1&viewImage=true
hsa-miR-183-3p	https://www.mirbase.org/cgi-bin/mature.pl?mature_acc=MIMAT0004560	MIMAT0004560	https://www.mirbase.org/cgi-bin/get_seq.pl?acc=MIMAT0004560	Exon	-19.8	GFPT1	2673	http://biogps.org/#goto=genereport&id=2673	CMS12 CMSTA1 GFA GFAT GFAT 1 GFAT1 GFAT1m GFPT GFPT1L MSLG	glutamine fructose 6 phosphate transaminase 1[HGNC:4241]	2p13.3	https://www.genecards.org/cgi-bin/carddisp.pl?gene=GFPT1	ENSG00000198380	http://asia.ensembl.org/Homo_sapiens/Gene/Summary?db=core;g=ENSG00000198380	mTOR signaling pathway	https://www.kegg.jp/kegg-bin/search_pathway_text?map=hsa&keyword=mTOR+signaling+pathway&mode=1&viewImage=true
hsa-miR-27a-3p	https://www.mirbase.org/cgi-bin/mature.pl?mature_acc=MIMAT0000084	MIMAT0000084	https://www.mirbase.org/cgi-bin/get_seq.pl?acc=MIMAT0000084	3UTR	-19.8	KRAS	3845	http://biogps.org/#goto=genereport&id=3845	C K RAS CFC2 K RAS2A K RAS2B K RAS4A K RAS4B K Ras KI RAS KRAS1 KRAS2 NS NS3 RALD RASK2 c Ki ras2	KRAS proto oncogene GTPase[HGNC:6407]	12p12.1	https://www.genecards.org/cgi-bin/carddisp.pl?gene=KRAS	ENSG00000133703	http://asia.ensembl.org/Homo_sapiens/Gene/Summary?db=core;g=ENSG00000133703	mTOR signaling pathway	https://www.kegg.jp/kegg-bin/search_pathway_text?map=hsa&keyword=mTOR+signaling+pathway&mode=1&viewImage=true
hsa-miR-1227-5p	https://www.mirbase.org/cgi-bin/mature.pl?mature_acc=MIMAT0022941	MIMAT0022941	https://www.mirbase.org/cgi-bin/get_seq.pl?acc=MIMAT0022941	3UTR	-29.3	LZTS1	11178	http://biogps.org/#goto=genereport&id=11178	F37 FEZ1	leucine zipper tumor suppressor 1[HGNC:13861]	8p21.3	https://www.genecards.org/cgi-bin/carddisp.pl?gene=LZTS1	ENSG00000061337	http://asia.ensembl.org/Homo_sapiens/Gene/Summary?db=core;g=ENSG00000061337	mTOR signaling pathway	https://www.kegg.jp/kegg-bin/search_pathway_text?map=hsa&keyword=mTOR+signaling+pathway&mode=1&viewImage=true
hsa-miR-1233-3p	https://www.mirbase.org/cgi-bin/mature.pl?mature_acc=MIMAT0005588	MIMAT0005588	https://www.mirbase.org/cgi-bin/get_seq.pl?acc=MIMAT0005588	3UTR	-31.4	LZTS1	11178	http://biogps.org/#goto=genereport&id=11178	F37 FEZ1	leucine zipper tumor suppressor 1[HGNC:13861]	8p21.3	https://www.genecards.org/cgi-bin/carddisp.pl?gene=LZTS1	ENSG00000061337	http://asia.ensembl.org/Homo_sapiens/Gene/Summary?db=core;g=ENSG00000061337	mTOR signaling pathway	https://www.kegg.jp/kegg-bin/search_pathway_text?map=hsa&keyword=mTOR+signaling+pathway&mode=1&viewImage=true
hsa-miR-1249-5p	https://www.mirbase.org/cgi-bin/mature.pl?mature_acc=MIMAT0032029	MIMAT0032029	https://www.mirbase.org/cgi-bin/get_seq.pl?acc=MIMAT0032029	3UTR	-32.2	LZTS1	11178	http://biogps.org/#goto=genereport&id=11178	F37 FEZ1	leucine zipper tumor suppressor 1[HGNC:13861]	8p21.3	https://www.genecards.org/cgi-bin/carddisp.pl?gene=LZTS1	ENSG00000061337	http://asia.ensembl.org/Homo_sapiens/Gene/Summary?db=core;g=ENSG00000061337	mTOR signaling pathway	https://www.kegg.jp/kegg-bin/search_pathway_text?map=hsa&keyword=mTOR+signaling+pathway&mode=1&viewImage=true
hsa-miR-1321	https://www.mirbase.org/cgi-bin/mature.pl?mature_acc=MIMAT0005952	MIMAT0005952	https://www.mirbase.org/cgi-bin/get_seq.pl?acc=MIMAT0005952	3UTR	-21.2	LZTS1	11178	http://biogps.org/#goto=genereport&id=11178	F37 FEZ1	leucine zipper tumor suppressor 1[HGNC:13861]	8p21.3	https://www.genecards.org/cgi-bin/carddisp.pl?gene=LZTS1	ENSG00000061337	http://asia.ensembl.org/Homo_sapiens/Gene/Summary?db=core;g=ENSG00000061337	mTOR signaling pathway	https://www.kegg.jp/kegg-bin/search_pathway_text?map=hsa&keyword=mTOR+signaling+pathway&mode=1&viewImage=true
hsa-miR-1343-3p	https://www.mirbase.org/cgi-bin/mature.pl?mature_acc=MIMAT0019776	MIMAT0019776	https://www.mirbase.org/cgi-bin/get_seq.pl?acc=MIMAT0019776	3UTR	-28.7	LZTS1	11178	http://biogps.org/#goto=genereport&id=11178	F37 FEZ1	leucine zipper tumor suppressor 1[HGNC:13861]	8p21.3	https://www.genecards.org/cgi-bin/carddisp.pl?gene=LZTS1	ENSG00000061337	http://asia.ensembl.org/Homo_sapiens/Gene/Summary?db=core;g=ENSG00000061337	mTOR signaling pathway	https://www.kegg.jp/kegg-bin/search_pathway_text?map=hsa&keyword=mTOR+signaling+pathway&mode=1&viewImage=true
hsa-miR-1343-5p	https://www.mirbase.org/cgi-bin/mature.pl?mature_acc=MIMAT0027038	MIMAT0027038	https://www.mirbase.org/cgi-bin/get_seq.pl?acc=MIMAT0027038	3UTR	-36.5	LZTS1	11178	http://biogps.org/#goto=genereport&id=11178	F37 FEZ1	leucine zipper tumor suppressor 1[HGNC:13861]	8p21.3	https://www.genecards.org/cgi-bin/carddisp.pl?gene=LZTS1	ENSG00000061337	http://asia.ensembl.org/Homo_sapiens/Gene/Summary?db=core;g=ENSG00000061337	mTOR signaling pathway	https://www.kegg.jp/kegg-bin/search_pathway_text?map=hsa&keyword=mTOR+signaling+pathway&mode=1&viewImage=true
hsa-miR-135b-5p	https://www.mirbase.org/cgi-bin/mature.pl?mature_acc=MIMAT0000758	MIMAT0000758	https://www.mirbase.org/cgi-bin/get_seq.pl?acc=MIMAT0000758	3UTR	-23.5	LZTS1	11178	http://biogps.org/#goto=genereport&id=11178	F37 FEZ1	leucine zipper tumor suppressor 1[HGNC:13861]	8p21.3	https://www.genecards.org/cgi-bin/carddisp.pl?gene=LZTS1	ENSG00000061337	http://asia.ensembl.org/Homo_sapiens/Gene/Summary?db=core;g=ENSG00000061337	mTOR signaling pathway	https://www.kegg.jp/kegg-bin/search_pathway_text?map=hsa&keyword=mTOR+signaling+pathway&mode=1&viewImage=true
hsa-miR-149-3p	https://www.mirbase.org/cgi-bin/mature.pl?mature_acc=MIMAT0004609	MIMAT0004609	https://www.mirbase.org/cgi-bin/get_seq.pl?acc=MIMAT0004609	3UTR	-29.9	LZTS1	11178	http://biogps.org/#goto=genereport&id=11178	F37 FEZ1	leucine zipper tumor suppressor 1[HGNC:13861]	8p21.3	https://www.genecards.org/cgi-bin/carddisp.pl?gene=LZTS1	ENSG00000061337	http://asia.ensembl.org/Homo_sapiens/Gene/Summary?db=core;g=ENSG00000061337	mTOR signaling pathway	https://www.kegg.jp/kegg-bin/search_pathway_text?map=hsa&keyword=mTOR+signaling+pathway&mode=1&viewImage=true
hsa-miR-1827	https://www.mirbase.org/cgi-bin/mature.pl?mature_acc=MIMAT0006767	MIMAT0006767	https://www.mirbase.org/cgi-bin/get_seq.pl?acc=MIMAT0006767	3UTR	-16.3	LZTS1	11178	http://biogps.org/#goto=genereport&id=11178	F37 FEZ1	leucine zipper tumor suppressor 1[HGNC:13861]	8p21.3	https://www.genecards.org/cgi-bin/carddisp.pl?gene=LZTS1	ENSG00000061337	http://asia.ensembl.org/Homo_sapiens/Gene/Summary?db=core;g=ENSG00000061337	mTOR signaling pathway	https://www.kegg.jp/kegg-bin/search_pathway_text?map=hsa&keyword=mTOR+signaling+pathway&mode=1&viewImage=true
hsa-miR-185-3p	https://www.mirbase.org/cgi-bin/mature.pl?mature_acc=MIMAT0004611	MIMAT0004611	https://www.mirbase.org/cgi-bin/get_seq.pl?acc=MIMAT0004611	3UTR	-26.4	LZTS1	11178	http://biogps.org/#goto=genereport&id=11178	F37 FEZ1	leucine zipper tumor suppressor 1[HGNC:13861]	8p21.3	https://www.genecards.org/cgi-bin/carddisp.pl?gene=LZTS1	ENSG00000061337	http://asia.ensembl.org/Homo_sapiens/Gene/Summary?db=core;g=ENSG00000061337	mTOR signaling pathway	https://www.kegg.jp/kegg-bin/search_pathway_text?map=hsa&keyword=mTOR+signaling+pathway&mode=1&viewImage=true
hsa-miR-18a-3p	https://www.mirbase.org/cgi-bin/mature.pl?mature_acc=MIMAT0002891	MIMAT0002891	https://www.mirbase.org/cgi-bin/get_seq.pl?acc=MIMAT0002891	3UTR	-26.1	LZTS1	11178	http://biogps.org/#goto=genereport&id=11178	F37 FEZ1	leucine zipper tumor suppressor 1[HGNC:13861]	8p21.3	https://www.genecards.org/cgi-bin/carddisp.pl?gene=LZTS1	ENSG00000061337	http://asia.ensembl.org/Homo_sapiens/Gene/Summary?db=core;g=ENSG00000061337	mTOR signaling pathway	https://www.kegg.jp/kegg-bin/search_pathway_text?map=hsa&keyword=mTOR+signaling+pathway&mode=1&viewImage=true
hsa-miR-1910-3p	https://www.mirbase.org/cgi-bin/mature.pl?mature_acc=MIMAT0026917	MIMAT0026917	https://www.mirbase.org/cgi-bin/get_seq.pl?acc=MIMAT0026917	3UTR	-23.2	LZTS1	11178	http://biogps.org/#goto=genereport&id=11178	F37 FEZ1	leucine zipper tumor suppressor 1[HGNC:13861]	8p21.3	https://www.genecards.org/cgi-bin/carddisp.pl?gene=LZTS1	ENSG00000061337	http://asia.ensembl.org/Homo_sapiens/Gene/Summary?db=core;g=ENSG00000061337	mTOR signaling pathway	https://www.kegg.jp/kegg-bin/search_pathway_text?map=hsa&keyword=mTOR+signaling+pathway&mode=1&viewImage=true
hsa-miR-2467-3p	https://www.mirbase.org/cgi-bin/mature.pl?mature_acc=MIMAT0019953	MIMAT0019953	https://www.mirbase.org/cgi-bin/get_seq.pl?acc=MIMAT0019953	3UTR	-28.4	LZTS1	11178	http://biogps.org/#goto=genereport&id=11178	F37 FEZ1	leucine zipper tumor suppressor 1[HGNC:13861]	8p21.3	https://www.genecards.org/cgi-bin/carddisp.pl?gene=LZTS1	ENSG00000061337	http://asia.ensembl.org/Homo_sapiens/Gene/Summary?db=core;g=ENSG00000061337	mTOR signaling pathway	https://www.kegg.jp/kegg-bin/search_pathway_text?map=hsa&keyword=mTOR+signaling+pathway&mode=1&viewImage=true
hsa-miR-3121-3p	https://www.mirbase.org/cgi-bin/mature.pl?mature_acc=MIMAT0014983	MIMAT0014983	https://www.mirbase.org/cgi-bin/get_seq.pl?acc=MIMAT0014983	3UTR	-18.3	LZTS1	11178	http://biogps.org/#goto=genereport&id=11178	F37 FEZ1	leucine zipper tumor suppressor 1[HGNC:13861]	8p21.3	https://www.genecards.org/cgi-bin/carddisp.pl?gene=LZTS1	ENSG00000061337	http://asia.ensembl.org/Homo_sapiens/Gene/Summary?db=core;g=ENSG00000061337	mTOR signaling pathway	https://www.kegg.jp/kegg-bin/search_pathway_text?map=hsa&keyword=mTOR+signaling+pathway&mode=1&viewImage=true
hsa-miR-3177-3p	https://www.mirbase.org/cgi-bin/mature.pl?mature_acc=MIMAT0015054	MIMAT0015054	https://www.mirbase.org/cgi-bin/get_seq.pl?acc=MIMAT0015054	3UTR	-25.9	LZTS1	11178	http://biogps.org/#goto=genereport&id=11178	F37 FEZ1	leucine zipper tumor suppressor 1[HGNC:13861]	8p21.3	https://www.genecards.org/cgi-bin/carddisp.pl?gene=LZTS1	ENSG00000061337	http://asia.ensembl.org/Homo_sapiens/Gene/Summary?db=core;g=ENSG00000061337	mTOR signaling pathway	https://www.kegg.jp/kegg-bin/search_pathway_text?map=hsa&keyword=mTOR+signaling+pathway&mode=1&viewImage=true
hsa-miR-3197	https://www.mirbase.org/cgi-bin/mature.pl?mature_acc=MIMAT0015082	MIMAT0015082	https://www.mirbase.org/cgi-bin/get_seq.pl?acc=MIMAT0015082	3UTR	-30.2	LZTS1	11178	http://biogps.org/#goto=genereport&id=11178	F37 FEZ1	leucine zipper tumor suppressor 1[HGNC:13861]	8p21.3	https://www.genecards.org/cgi-bin/carddisp.pl?gene=LZTS1	ENSG00000061337	http://asia.ensembl.org/Homo_sapiens/Gene/Summary?db=core;g=ENSG00000061337	mTOR signaling pathway	https://www.kegg.jp/kegg-bin/search_pathway_text?map=hsa&keyword=mTOR+signaling+pathway&mode=1&viewImage=true
hsa-miR-326	https://www.mirbase.org/cgi-bin/mature.pl?mature_acc=MIMAT0000756	MIMAT0000756	https://www.mirbase.org/cgi-bin/get_seq.pl?acc=MIMAT0000756	3UTR	-29	LZTS1	11178	http://biogps.org/#goto=genereport&id=11178	F37 FEZ1	leucine zipper tumor suppressor 1[HGNC:13861]	8p21.3	https://www.genecards.org/cgi-bin/carddisp.pl?gene=LZTS1	ENSG00000061337	http://asia.ensembl.org/Homo_sapiens/Gene/Summary?db=core;g=ENSG00000061337	mTOR signaling pathway	https://www.kegg.jp/kegg-bin/search_pathway_text?map=hsa&keyword=mTOR+signaling+pathway&mode=1&viewImage=true
hsa-miR-330-5p	https://www.mirbase.org/cgi-bin/mature.pl?mature_acc=MIMAT0004693	MIMAT0004693	https://www.mirbase.org/cgi-bin/get_seq.pl?acc=MIMAT0004693	3UTR	-30.7	LZTS1	11178	http://biogps.org/#goto=genereport&id=11178	F37 FEZ1	leucine zipper tumor suppressor 1[HGNC:13861]	8p21.3	https://www.genecards.org/cgi-bin/carddisp.pl?gene=LZTS1	ENSG00000061337	http://asia.ensembl.org/Homo_sapiens/Gene/Summary?db=core;g=ENSG00000061337	mTOR signaling pathway	https://www.kegg.jp/kegg-bin/search_pathway_text?map=hsa&keyword=mTOR+signaling+pathway&mode=1&viewImage=true
hsa-miR-3619-5p	https://www.mirbase.org/cgi-bin/mature.pl?mature_acc=MIMAT0017999	MIMAT0017999	https://www.mirbase.org/cgi-bin/get_seq.pl?acc=MIMAT0017999	3UTR	-35.7	LZTS1	11178	http://biogps.org/#goto=genereport&id=11178	F37 FEZ1	leucine zipper tumor suppressor 1[HGNC:13861]	8p21.3	https://www.genecards.org/cgi-bin/carddisp.pl?gene=LZTS1	ENSG00000061337	http://asia.ensembl.org/Homo_sapiens/Gene/Summary?db=core;g=ENSG00000061337	mTOR signaling pathway	https://www.kegg.jp/kegg-bin/search_pathway_text?map=hsa&keyword=mTOR+signaling+pathway&mode=1&viewImage=true
hsa-miR-3646	https://www.mirbase.org/cgi-bin/mature.pl?mature_acc=MIMAT0018065	MIMAT0018065	https://www.mirbase.org/cgi-bin/get_seq.pl?acc=MIMAT0018065	3UTR	-22.5	LZTS1	11178	http://biogps.org/#goto=genereport&id=11178	F37 FEZ1	leucine zipper tumor suppressor 1[HGNC:13861]	8p21.3	https://www.genecards.org/cgi-bin/carddisp.pl?gene=LZTS1	ENSG00000061337	http://asia.ensembl.org/Homo_sapiens/Gene/Summary?db=core;g=ENSG00000061337	mTOR signaling pathway	https://www.kegg.jp/kegg-bin/search_pathway_text?map=hsa&keyword=mTOR+signaling+pathway&mode=1&viewImage=true
hsa-miR-3918	https://www.mirbase.org/cgi-bin/mature.pl?mature_acc=MIMAT0018192	MIMAT0018192	https://www.mirbase.org/cgi-bin/get_seq.pl?acc=MIMAT0018192	3UTR	-25.9	LZTS1	11178	http://biogps.org/#goto=genereport&id=11178	F37 FEZ1	leucine zipper tumor suppressor 1[HGNC:13861]	8p21.3	https://www.genecards.org/cgi-bin/carddisp.pl?gene=LZTS1	ENSG00000061337	http://asia.ensembl.org/Homo_sapiens/Gene/Summary?db=core;g=ENSG00000061337	mTOR signaling pathway	https://www.kegg.jp/kegg-bin/search_pathway_text?map=hsa&keyword=mTOR+signaling+pathway&mode=1&viewImage=true
hsa-miR-3926	https://www.mirbase.org/cgi-bin/mature.pl?mature_acc=MIMAT0018201	MIMAT0018201	https://www.mirbase.org/cgi-bin/get_seq.pl?acc=MIMAT0018201	3UTR	-25.8	LZTS1	11178	http://biogps.org/#goto=genereport&id=11178	F37 FEZ1	leucine zipper tumor suppressor 1[HGNC:13861]	8p21.3	https://www.genecards.org/cgi-bin/carddisp.pl?gene=LZTS1	ENSG00000061337	http://asia.ensembl.org/Homo_sapiens/Gene/Summary?db=core;g=ENSG00000061337	mTOR signaling pathway	https://www.kegg.jp/kegg-bin/search_pathway_text?map=hsa&keyword=mTOR+signaling+pathway&mode=1&viewImage=true
hsa-miR-4290	https://www.mirbase.org/cgi-bin/mature.pl?mature_acc=MIMAT0016921	MIMAT0016921	https://www.mirbase.org/cgi-bin/get_seq.pl?acc=MIMAT0016921	3UTR	-25.1	LZTS1	11178	http://biogps.org/#goto=genereport&id=11178	F37 FEZ1	leucine zipper tumor suppressor 1[HGNC:13861]	8p21.3	https://www.genecards.org/cgi-bin/carddisp.pl?gene=LZTS1	ENSG00000061337	http://asia.ensembl.org/Homo_sapiens/Gene/Summary?db=core;g=ENSG00000061337	mTOR signaling pathway	https://www.kegg.jp/kegg-bin/search_pathway_text?map=hsa&keyword=mTOR+signaling+pathway&mode=1&viewImage=true
hsa-miR-4298	https://www.mirbase.org/cgi-bin/mature.pl?mature_acc=MIMAT0016852	MIMAT0016852	https://www.mirbase.org/cgi-bin/get_seq.pl?acc=MIMAT0016852	3UTR	-32.7	LZTS1	11178	http://biogps.org/#goto=genereport&id=11178	F37 FEZ1	leucine zipper tumor suppressor 1[HGNC:13861]	8p21.3	https://www.genecards.org/cgi-bin/carddisp.pl?gene=LZTS1	ENSG00000061337	http://asia.ensembl.org/Homo_sapiens/Gene/Summary?db=core;g=ENSG00000061337	mTOR signaling pathway	https://www.kegg.jp/kegg-bin/search_pathway_text?map=hsa&keyword=mTOR+signaling+pathway&mode=1&viewImage=true
hsa-miR-4314	https://www.mirbase.org/cgi-bin/mature.pl?mature_acc=MIMAT0016868	MIMAT0016868	https://www.mirbase.org/cgi-bin/get_seq.pl?acc=MIMAT0016868	3UTR	-21.8	LZTS1	11178	http://biogps.org/#goto=genereport&id=11178	F37 FEZ1	leucine zipper tumor suppressor 1[HGNC:13861]	8p21.3	https://www.genecards.org/cgi-bin/carddisp.pl?gene=LZTS1	ENSG00000061337	http://asia.ensembl.org/Homo_sapiens/Gene/Summary?db=core;g=ENSG00000061337	mTOR signaling pathway	https://www.kegg.jp/kegg-bin/search_pathway_text?map=hsa&keyword=mTOR+signaling+pathway&mode=1&viewImage=true
hsa-miR-4319	https://www.mirbase.org/cgi-bin/mature.pl?mature_acc=MIMAT0016870	MIMAT0016870	https://www.mirbase.org/cgi-bin/get_seq.pl?acc=MIMAT0016870	3UTR	-19.6	LZTS1	11178	http://biogps.org/#goto=genereport&id=11178	F37 FEZ1	leucine zipper tumor suppressor 1[HGNC:13861]	8p21.3	https://www.genecards.org/cgi-bin/carddisp.pl?gene=LZTS1	ENSG00000061337	http://asia.ensembl.org/Homo_sapiens/Gene/Summary?db=core;g=ENSG00000061337	mTOR signaling pathway	https://www.kegg.jp/kegg-bin/search_pathway_text?map=hsa&keyword=mTOR+signaling+pathway&mode=1&viewImage=true
hsa-miR-4324	https://www.mirbase.org/cgi-bin/mature.pl?mature_acc=MIMAT0016876	MIMAT0016876	https://www.mirbase.org/cgi-bin/get_seq.pl?acc=MIMAT0016876	3UTR	-20.9	LZTS1	11178	http://biogps.org/#goto=genereport&id=11178	F37 FEZ1	leucine zipper tumor suppressor 1[HGNC:13861]	8p21.3	https://www.genecards.org/cgi-bin/carddisp.pl?gene=LZTS1	ENSG00000061337	http://asia.ensembl.org/Homo_sapiens/Gene/Summary?db=core;g=ENSG00000061337	mTOR signaling pathway	https://www.kegg.jp/kegg-bin/search_pathway_text?map=hsa&keyword=mTOR+signaling+pathway&mode=1&viewImage=true
hsa-miR-4441	https://www.mirbase.org/cgi-bin/mature.pl?mature_acc=MIMAT0018959	MIMAT0018959	https://www.mirbase.org/cgi-bin/get_seq.pl?acc=MIMAT0018959	3UTR	-19.7	LZTS1	11178	http://biogps.org/#goto=genereport&id=11178	F37 FEZ1	leucine zipper tumor suppressor 1[HGNC:13861]	8p21.3	https://www.genecards.org/cgi-bin/carddisp.pl?gene=LZTS1	ENSG00000061337	http://asia.ensembl.org/Homo_sapiens/Gene/Summary?db=core;g=ENSG00000061337	mTOR signaling pathway	https://www.kegg.jp/kegg-bin/search_pathway_text?map=hsa&keyword=mTOR+signaling+pathway&mode=1&viewImage=true
hsa-miR-4476	https://www.mirbase.org/cgi-bin/mature.pl?mature_acc=MIMAT0019003	MIMAT0019003	https://www.mirbase.org/cgi-bin/get_seq.pl?acc=MIMAT0019003	3UTR	-25.9	LZTS1	11178	http://biogps.org/#goto=genereport&id=11178	F37 FEZ1	leucine zipper tumor suppressor 1[HGNC:13861]	8p21.3	https://www.genecards.org/cgi-bin/carddisp.pl?gene=LZTS1	ENSG00000061337	http://asia.ensembl.org/Homo_sapiens/Gene/Summary?db=core;g=ENSG00000061337	mTOR signaling pathway	https://www.kegg.jp/kegg-bin/search_pathway_text?map=hsa&keyword=mTOR+signaling+pathway&mode=1&viewImage=true
hsa-miR-4492	https://www.mirbase.org/cgi-bin/mature.pl?mature_acc=MIMAT0019027	MIMAT0019027	https://www.mirbase.org/cgi-bin/get_seq.pl?acc=MIMAT0019027	3UTR	-28.8	LZTS1	11178	http://biogps.org/#goto=genereport&id=11178	F37 FEZ1	leucine zipper tumor suppressor 1[HGNC:13861]	8p21.3	https://www.genecards.org/cgi-bin/carddisp.pl?gene=LZTS1	ENSG00000061337	http://asia.ensembl.org/Homo_sapiens/Gene/Summary?db=core;g=ENSG00000061337	mTOR signaling pathway	https://www.kegg.jp/kegg-bin/search_pathway_text?map=hsa&keyword=mTOR+signaling+pathway&mode=1&viewImage=true
hsa-miR-4518	https://www.mirbase.org/cgi-bin/mature.pl?mature_acc=MIMAT0019055	MIMAT0019055	https://www.mirbase.org/cgi-bin/get_seq.pl?acc=MIMAT0019055	3UTR	-25.1	LZTS1	11178	http://biogps.org/#goto=genereport&id=11178	F37 FEZ1	leucine zipper tumor suppressor 1[HGNC:13861]	8p21.3	https://www.genecards.org/cgi-bin/carddisp.pl?gene=LZTS1	ENSG00000061337	http://asia.ensembl.org/Homo_sapiens/Gene/Summary?db=core;g=ENSG00000061337	mTOR signaling pathway	https://www.kegg.jp/kegg-bin/search_pathway_text?map=hsa&keyword=mTOR+signaling+pathway&mode=1&viewImage=true
hsa-miR-4520-3p	https://www.mirbase.org/cgi-bin/mature.pl?mature_acc=MIMAT0019057	MIMAT0019057	https://www.mirbase.org/cgi-bin/get_seq.pl?acc=MIMAT0019057	3UTR	-19.7	LZTS1	11178	http://biogps.org/#goto=genereport&id=11178	F37 FEZ1	leucine zipper tumor suppressor 1[HGNC:13861]	8p21.3	https://www.genecards.org/cgi-bin/carddisp.pl?gene=LZTS1	ENSG00000061337	http://asia.ensembl.org/Homo_sapiens/Gene/Summary?db=core;g=ENSG00000061337	mTOR signaling pathway	https://www.kegg.jp/kegg-bin/search_pathway_text?map=hsa&keyword=mTOR+signaling+pathway&mode=1&viewImage=true
hsa-miR-4645-5p	https://www.mirbase.org/cgi-bin/mature.pl?mature_acc=MIMAT0019705	MIMAT0019705	https://www.mirbase.org/cgi-bin/get_seq.pl?acc=MIMAT0019705	3UTR	-18	LZTS1	11178	http://biogps.org/#goto=genereport&id=11178	F37 FEZ1	leucine zipper tumor suppressor 1[HGNC:13861]	8p21.3	https://www.genecards.org/cgi-bin/carddisp.pl?gene=LZTS1	ENSG00000061337	http://asia.ensembl.org/Homo_sapiens/Gene/Summary?db=core;g=ENSG00000061337	mTOR signaling pathway	https://www.kegg.jp/kegg-bin/search_pathway_text?map=hsa&keyword=mTOR+signaling+pathway&mode=1&viewImage=true
hsa-miR-4649-3p	https://www.mirbase.org/cgi-bin/mature.pl?mature_acc=MIMAT0019712	MIMAT0019712	https://www.mirbase.org/cgi-bin/get_seq.pl?acc=MIMAT0019712	3UTR	-29	LZTS1	11178	http://biogps.org/#goto=genereport&id=11178	F37 FEZ1	leucine zipper tumor suppressor 1[HGNC:13861]	8p21.3	https://www.genecards.org/cgi-bin/carddisp.pl?gene=LZTS1	ENSG00000061337	http://asia.ensembl.org/Homo_sapiens/Gene/Summary?db=core;g=ENSG00000061337	mTOR signaling pathway	https://www.kegg.jp/kegg-bin/search_pathway_text?map=hsa&keyword=mTOR+signaling+pathway&mode=1&viewImage=true
hsa-miR-4656	https://www.mirbase.org/cgi-bin/mature.pl?mature_acc=MIMAT0019723	MIMAT0019723	https://www.mirbase.org/cgi-bin/get_seq.pl?acc=MIMAT0019723	3UTR	-34.2	LZTS1	11178	http://biogps.org/#goto=genereport&id=11178	F37 FEZ1	leucine zipper tumor suppressor 1[HGNC:13861]	8p21.3	https://www.genecards.org/cgi-bin/carddisp.pl?gene=LZTS1	ENSG00000061337	http://asia.ensembl.org/Homo_sapiens/Gene/Summary?db=core;g=ENSG00000061337	mTOR signaling pathway	https://www.kegg.jp/kegg-bin/search_pathway_text?map=hsa&keyword=mTOR+signaling+pathway&mode=1&viewImage=true
hsa-miR-4656	https://www.mirbase.org/cgi-bin/mature.pl?mature_acc=MIMAT0019723	MIMAT0019723	https://www.mirbase.org/cgi-bin/get_seq.pl?acc=MIMAT0019723	3UTR	-34.2	LZTS1	11178	http://biogps.org/#goto=genereport&id=11178	F37 FEZ1	leucine zipper tumor suppressor 1[HGNC:13861]	8p21.3	https://www.genecards.org/cgi-bin/carddisp.pl?gene=LZTS1	ENSG00000061337	http://asia.ensembl.org/Homo_sapiens/Gene/Summary?db=core;g=ENSG00000061337	mTOR signaling pathway	https://www.kegg.jp/kegg-bin/search_pathway_text?map=hsa&keyword=mTOR+signaling+pathway&mode=1&viewImage=true
hsa-miR-4656	https://www.mirbase.org/cgi-bin/mature.pl?mature_acc=MIMAT0019723	MIMAT0019723	https://www.mirbase.org/cgi-bin/get_seq.pl?acc=MIMAT0019723	3UTR	-34.2	LZTS1	11178	http://biogps.org/#goto=genereport&id=11178	F37 FEZ1	leucine zipper tumor suppressor 1[HGNC:13861]	8p21.3	https://www.genecards.org/cgi-bin/carddisp.pl?gene=LZTS1	ENSG00000061337	http://asia.ensembl.org/Homo_sapiens/Gene/Summary?db=core;g=ENSG00000061337	mTOR signaling pathway	https://www.kegg.jp/kegg-bin/search_pathway_text?map=hsa&keyword=mTOR+signaling+pathway&mode=1&viewImage=true
hsa-miR-4675	https://www.mirbase.org/cgi-bin/mature.pl?mature_acc=MIMAT0019757	MIMAT0019757	https://www.mirbase.org/cgi-bin/get_seq.pl?acc=MIMAT0019757	3UTR	-30.6	LZTS1	11178	http://biogps.org/#goto=genereport&id=11178	F37 FEZ1	leucine zipper tumor suppressor 1[HGNC:13861]	8p21.3	https://www.genecards.org/cgi-bin/carddisp.pl?gene=LZTS1	ENSG00000061337	http://asia.ensembl.org/Homo_sapiens/Gene/Summary?db=core;g=ENSG00000061337	mTOR signaling pathway	https://www.kegg.jp/kegg-bin/search_pathway_text?map=hsa&keyword=mTOR+signaling+pathway&mode=1&viewImage=true
hsa-miR-4675	https://www.mirbase.org/cgi-bin/mature.pl?mature_acc=MIMAT0019757	MIMAT0019757	https://www.mirbase.org/cgi-bin/get_seq.pl?acc=MIMAT0019757	3UTR	-30.6	LZTS1	11178	http://biogps.org/#goto=genereport&id=11178	F37 FEZ1	leucine zipper tumor suppressor 1[HGNC:13861]	8p21.3	https://www.genecards.org/cgi-bin/carddisp.pl?gene=LZTS1	ENSG00000061337	http://asia.ensembl.org/Homo_sapiens/Gene/Summary?db=core;g=ENSG00000061337	mTOR signaling pathway	https://www.kegg.jp/kegg-bin/search_pathway_text?map=hsa&keyword=mTOR+signaling+pathway&mode=1&viewImage=true
hsa-miR-4687-3p	https://www.mirbase.org/cgi-bin/mature.pl?mature_acc=MIMAT0019775	MIMAT0019775	https://www.mirbase.org/cgi-bin/get_seq.pl?acc=MIMAT0019775	3UTR	-30.5	LZTS1	11178	http://biogps.org/#goto=genereport&id=11178	F37 FEZ1	leucine zipper tumor suppressor 1[HGNC:13861]	8p21.3	https://www.genecards.org/cgi-bin/carddisp.pl?gene=LZTS1	ENSG00000061337	http://asia.ensembl.org/Homo_sapiens/Gene/Summary?db=core;g=ENSG00000061337	mTOR signaling pathway	https://www.kegg.jp/kegg-bin/search_pathway_text?map=hsa&keyword=mTOR+signaling+pathway&mode=1&viewImage=true
hsa-miR-4687-3p	https://www.mirbase.org/cgi-bin/mature.pl?mature_acc=MIMAT0019775	MIMAT0019775	https://www.mirbase.org/cgi-bin/get_seq.pl?acc=MIMAT0019775	3UTR	-30.5	LZTS1	11178	http://biogps.org/#goto=genereport&id=11178	F37 FEZ1	leucine zipper tumor suppressor 1[HGNC:13861]	8p21.3	https://www.genecards.org/cgi-bin/carddisp.pl?gene=LZTS1	ENSG00000061337	http://asia.ensembl.org/Homo_sapiens/Gene/Summary?db=core;g=ENSG00000061337	mTOR signaling pathway	https://www.kegg.jp/kegg-bin/search_pathway_text?map=hsa&keyword=mTOR+signaling+pathway&mode=1&viewImage=true
hsa-miR-4692	https://www.mirbase.org/cgi-bin/mature.pl?mature_acc=MIMAT0019783	MIMAT0019783	https://www.mirbase.org/cgi-bin/get_seq.pl?acc=MIMAT0019783	3UTR	-25.3	LZTS1	11178	http://biogps.org/#goto=genereport&id=11178	F37 FEZ1	leucine zipper tumor suppressor 1[HGNC:13861]	8p21.3	https://www.genecards.org/cgi-bin/carddisp.pl?gene=LZTS1	ENSG00000061337	http://asia.ensembl.org/Homo_sapiens/Gene/Summary?db=core;g=ENSG00000061337	mTOR signaling pathway	https://www.kegg.jp/kegg-bin/search_pathway_text?map=hsa&keyword=mTOR+signaling+pathway&mode=1&viewImage=true
hsa-miR-4692	https://www.mirbase.org/cgi-bin/mature.pl?mature_acc=MIMAT0019783	MIMAT0019783	https://www.mirbase.org/cgi-bin/get_seq.pl?acc=MIMAT0019783	3UTR	-25.3	LZTS1	11178	http://biogps.org/#goto=genereport&id=11178	F37 FEZ1	leucine zipper tumor suppressor 1[HGNC:13861]	8p21.3	https://www.genecards.org/cgi-bin/carddisp.pl?gene=LZTS1	ENSG00000061337	http://asia.ensembl.org/Homo_sapiens/Gene/Summary?db=core;g=ENSG00000061337	mTOR signaling pathway	https://www.kegg.jp/kegg-bin/search_pathway_text?map=hsa&keyword=mTOR+signaling+pathway&mode=1&viewImage=true
hsa-miR-4692	https://www.mirbase.org/cgi-bin/mature.pl?mature_acc=MIMAT0019783	MIMAT0019783	https://www.mirbase.org/cgi-bin/get_seq.pl?acc=MIMAT0019783	3UTR	-23	LZTS1	11178	http://biogps.org/#goto=genereport&id=11178	F37 FEZ1	leucine zipper tumor suppressor 1[HGNC:13861]	8p21.3	https://www.genecards.org/cgi-bin/carddisp.pl?gene=LZTS1	ENSG00000061337	http://asia.ensembl.org/Homo_sapiens/Gene/Summary?db=core;g=ENSG00000061337	mTOR signaling pathway	https://www.kegg.jp/kegg-bin/search_pathway_text?map=hsa&keyword=mTOR+signaling+pathway&mode=1&viewImage=true
hsa-miR-4710	https://www.mirbase.org/cgi-bin/mature.pl?mature_acc=MIMAT0019815	MIMAT0019815	https://www.mirbase.org/cgi-bin/get_seq.pl?acc=MIMAT0019815	3UTR	-29.2	LZTS1	11178	http://biogps.org/#goto=genereport&id=11178	F37 FEZ1	leucine zipper tumor suppressor 1[HGNC:13861]	8p21.3	https://www.genecards.org/cgi-bin/carddisp.pl?gene=LZTS1	ENSG00000061337	http://asia.ensembl.org/Homo_sapiens/Gene/Summary?db=core;g=ENSG00000061337	mTOR signaling pathway	https://www.kegg.jp/kegg-bin/search_pathway_text?map=hsa&keyword=mTOR+signaling+pathway&mode=1&viewImage=true
hsa-miR-4710	https://www.mirbase.org/cgi-bin/mature.pl?mature_acc=MIMAT0019815	MIMAT0019815	https://www.mirbase.org/cgi-bin/get_seq.pl?acc=MIMAT0019815	3UTR	-29.2	LZTS1	11178	http://biogps.org/#goto=genereport&id=11178	F37 FEZ1	leucine zipper tumor suppressor 1[HGNC:13861]	8p21.3	https://www.genecards.org/cgi-bin/carddisp.pl?gene=LZTS1	ENSG00000061337	http://asia.ensembl.org/Homo_sapiens/Gene/Summary?db=core;g=ENSG00000061337	mTOR signaling pathway	https://www.kegg.jp/kegg-bin/search_pathway_text?map=hsa&keyword=mTOR+signaling+pathway&mode=1&viewImage=true
hsa-miR-4710	https://www.mirbase.org/cgi-bin/mature.pl?mature_acc=MIMAT0019815	MIMAT0019815	https://www.mirbase.org/cgi-bin/get_seq.pl?acc=MIMAT0019815	3UTR	-26.2	LZTS1	11178	http://biogps.org/#goto=genereport&id=11178	F37 FEZ1	leucine zipper tumor suppressor 1[HGNC:13861]	8p21.3	https://www.genecards.org/cgi-bin/carddisp.pl?gene=LZTS1	ENSG00000061337	http://asia.ensembl.org/Homo_sapiens/Gene/Summary?db=core;g=ENSG00000061337	mTOR signaling pathway	https://www.kegg.jp/kegg-bin/search_pathway_text?map=hsa&keyword=mTOR+signaling+pathway&mode=1&viewImage=true
hsa-miR-4721	https://www.mirbase.org/cgi-bin/mature.pl?mature_acc=MIMAT0019835	MIMAT0019835	https://www.mirbase.org/cgi-bin/get_seq.pl?acc=MIMAT0019835	3UTR	-26.9	LZTS1	11178	http://biogps.org/#goto=genereport&id=11178	F37 FEZ1	leucine zipper tumor suppressor 1[HGNC:13861]	8p21.3	https://www.genecards.org/cgi-bin/carddisp.pl?gene=LZTS1	ENSG00000061337	http://asia.ensembl.org/Homo_sapiens/Gene/Summary?db=core;g=ENSG00000061337	mTOR signaling pathway	https://www.kegg.jp/kegg-bin/search_pathway_text?map=hsa&keyword=mTOR+signaling+pathway&mode=1&viewImage=true
hsa-miR-4721	https://www.mirbase.org/cgi-bin/mature.pl?mature_acc=MIMAT0019835	MIMAT0019835	https://www.mirbase.org/cgi-bin/get_seq.pl?acc=MIMAT0019835	3UTR	-26.9	LZTS1	11178	http://biogps.org/#goto=genereport&id=11178	F37 FEZ1	leucine zipper tumor suppressor 1[HGNC:13861]	8p21.3	https://www.genecards.org/cgi-bin/carddisp.pl?gene=LZTS1	ENSG00000061337	http://asia.ensembl.org/Homo_sapiens/Gene/Summary?db=core;g=ENSG00000061337	mTOR signaling pathway	https://www.kegg.jp/kegg-bin/search_pathway_text?map=hsa&keyword=mTOR+signaling+pathway&mode=1&viewImage=true
hsa-miR-4721	https://www.mirbase.org/cgi-bin/mature.pl?mature_acc=MIMAT0019835	MIMAT0019835	https://www.mirbase.org/cgi-bin/get_seq.pl?acc=MIMAT0019835	3UTR	-26.9	LZTS1	11178	http://biogps.org/#goto=genereport&id=11178	F37 FEZ1	leucine zipper tumor suppressor 1[HGNC:13861]	8p21.3	https://www.genecards.org/cgi-bin/carddisp.pl?gene=LZTS1	ENSG00000061337	http://asia.ensembl.org/Homo_sapiens/Gene/Summary?db=core;g=ENSG00000061337	mTOR signaling pathway	https://www.kegg.jp/kegg-bin/search_pathway_text?map=hsa&keyword=mTOR+signaling+pathway&mode=1&viewImage=true
hsa-miR-4721	https://www.mirbase.org/cgi-bin/mature.pl?mature_acc=MIMAT0019835	MIMAT0019835	https://www.mirbase.org/cgi-bin/get_seq.pl?acc=MIMAT0019835	3UTR	-26.4	LZTS1	11178	http://biogps.org/#goto=genereport&id=11178	F37 FEZ1	leucine zipper tumor suppressor 1[HGNC:13861]	8p21.3	https://www.genecards.org/cgi-bin/carddisp.pl?gene=LZTS1	ENSG00000061337	http://asia.ensembl.org/Homo_sapiens/Gene/Summary?db=core;g=ENSG00000061337	mTOR signaling pathway	https://www.kegg.jp/kegg-bin/search_pathway_text?map=hsa&keyword=mTOR+signaling+pathway&mode=1&viewImage=true
hsa-miR-4728-5p	https://www.mirbase.org/cgi-bin/mature.pl?mature_acc=MIMAT0019849	MIMAT0019849	https://www.mirbase.org/cgi-bin/get_seq.pl?acc=MIMAT0019849	3UTR	-32.3	LZTS1	11178	http://biogps.org/#goto=genereport&id=11178	F37 FEZ1	leucine zipper tumor suppressor 1[HGNC:13861]	8p21.3	https://www.genecards.org/cgi-bin/carddisp.pl?gene=LZTS1	ENSG00000061337	http://asia.ensembl.org/Homo_sapiens/Gene/Summary?db=core;g=ENSG00000061337	mTOR signaling pathway	https://www.kegg.jp/kegg-bin/search_pathway_text?map=hsa&keyword=mTOR+signaling+pathway&mode=1&viewImage=true
hsa-miR-4728-5p	https://www.mirbase.org/cgi-bin/mature.pl?mature_acc=MIMAT0019849	MIMAT0019849	https://www.mirbase.org/cgi-bin/get_seq.pl?acc=MIMAT0019849	3UTR	-32.3	LZTS1	11178	http://biogps.org/#goto=genereport&id=11178	F37 FEZ1	leucine zipper tumor suppressor 1[HGNC:13861]	8p21.3	https://www.genecards.org/cgi-bin/carddisp.pl?gene=LZTS1	ENSG00000061337	http://asia.ensembl.org/Homo_sapiens/Gene/Summary?db=core;g=ENSG00000061337	mTOR signaling pathway	https://www.kegg.jp/kegg-bin/search_pathway_text?map=hsa&keyword=mTOR+signaling+pathway&mode=1&viewImage=true
hsa-miR-4741	https://www.mirbase.org/cgi-bin/mature.pl?mature_acc=MIMAT0019871	MIMAT0019871	https://www.mirbase.org/cgi-bin/get_seq.pl?acc=MIMAT0019871	3UTR	-36.9	LZTS1	11178	http://biogps.org/#goto=genereport&id=11178	F37 FEZ1	leucine zipper tumor suppressor 1[HGNC:13861]	8p21.3	https://www.genecards.org/cgi-bin/carddisp.pl?gene=LZTS1	ENSG00000061337	http://asia.ensembl.org/Homo_sapiens/Gene/Summary?db=core;g=ENSG00000061337	mTOR signaling pathway	https://www.kegg.jp/kegg-bin/search_pathway_text?map=hsa&keyword=mTOR+signaling+pathway&mode=1&viewImage=true
hsa-miR-4741	https://www.mirbase.org/cgi-bin/mature.pl?mature_acc=MIMAT0019871	MIMAT0019871	https://www.mirbase.org/cgi-bin/get_seq.pl?acc=MIMAT0019871	3UTR	-36.9	LZTS1	11178	http://biogps.org/#goto=genereport&id=11178	F37 FEZ1	leucine zipper tumor suppressor 1[HGNC:13861]	8p21.3	https://www.genecards.org/cgi-bin/carddisp.pl?gene=LZTS1	ENSG00000061337	http://asia.ensembl.org/Homo_sapiens/Gene/Summary?db=core;g=ENSG00000061337	mTOR signaling pathway	https://www.kegg.jp/kegg-bin/search_pathway_text?map=hsa&keyword=mTOR+signaling+pathway&mode=1&viewImage=true
hsa-miR-4741	https://www.mirbase.org/cgi-bin/mature.pl?mature_acc=MIMAT0019871	MIMAT0019871	https://www.mirbase.org/cgi-bin/get_seq.pl?acc=MIMAT0019871	3UTR	-35.7	LZTS1	11178	http://biogps.org/#goto=genereport&id=11178	F37 FEZ1	leucine zipper tumor suppressor 1[HGNC:13861]	8p21.3	https://www.genecards.org/cgi-bin/carddisp.pl?gene=LZTS1	ENSG00000061337	http://asia.ensembl.org/Homo_sapiens/Gene/Summary?db=core;g=ENSG00000061337	mTOR signaling pathway	https://www.kegg.jp/kegg-bin/search_pathway_text?map=hsa&keyword=mTOR+signaling+pathway&mode=1&viewImage=true
hsa-miR-4747-5p	https://www.mirbase.org/cgi-bin/mature.pl?mature_acc=MIMAT0019882	MIMAT0019882	https://www.mirbase.org/cgi-bin/get_seq.pl?acc=MIMAT0019882	3UTR	-24.8	LZTS1	11178	http://biogps.org/#goto=genereport&id=11178	F37 FEZ1	leucine zipper tumor suppressor 1[HGNC:13861]	8p21.3	https://www.genecards.org/cgi-bin/carddisp.pl?gene=LZTS1	ENSG00000061337	http://asia.ensembl.org/Homo_sapiens/Gene/Summary?db=core;g=ENSG00000061337	mTOR signaling pathway	https://www.kegg.jp/kegg-bin/search_pathway_text?map=hsa&keyword=mTOR+signaling+pathway&mode=1&viewImage=true
hsa-miR-4747-5p	https://www.mirbase.org/cgi-bin/mature.pl?mature_acc=MIMAT0019882	MIMAT0019882	https://www.mirbase.org/cgi-bin/get_seq.pl?acc=MIMAT0019882	3UTR	-24.8	LZTS1	11178	http://biogps.org/#goto=genereport&id=11178	F37 FEZ1	leucine zipper tumor suppressor 1[HGNC:13861]	8p21.3	https://www.genecards.org/cgi-bin/carddisp.pl?gene=LZTS1	ENSG00000061337	http://asia.ensembl.org/Homo_sapiens/Gene/Summary?db=core;g=ENSG00000061337	mTOR signaling pathway	https://www.kegg.jp/kegg-bin/search_pathway_text?map=hsa&keyword=mTOR+signaling+pathway&mode=1&viewImage=true
hsa-miR-4753-5p	https://www.mirbase.org/cgi-bin/mature.pl?mature_acc=MIMAT0019890	MIMAT0019890	https://www.mirbase.org/cgi-bin/get_seq.pl?acc=MIMAT0019890	3UTR	-19.7	LZTS1	11178	http://biogps.org/#goto=genereport&id=11178	F37 FEZ1	leucine zipper tumor suppressor 1[HGNC:13861]	8p21.3	https://www.genecards.org/cgi-bin/carddisp.pl?gene=LZTS1	ENSG00000061337	http://asia.ensembl.org/Homo_sapiens/Gene/Summary?db=core;g=ENSG00000061337	mTOR signaling pathway	https://www.kegg.jp/kegg-bin/search_pathway_text?map=hsa&keyword=mTOR+signaling+pathway&mode=1&viewImage=true
hsa-miR-4753-5p	https://www.mirbase.org/cgi-bin/mature.pl?mature_acc=MIMAT0019890	MIMAT0019890	https://www.mirbase.org/cgi-bin/get_seq.pl?acc=MIMAT0019890	3UTR	-19.7	LZTS1	11178	http://biogps.org/#goto=genereport&id=11178	F37 FEZ1	leucine zipper tumor suppressor 1[HGNC:13861]	8p21.3	https://www.genecards.org/cgi-bin/carddisp.pl?gene=LZTS1	ENSG00000061337	http://asia.ensembl.org/Homo_sapiens/Gene/Summary?db=core;g=ENSG00000061337	mTOR signaling pathway	https://www.kegg.jp/kegg-bin/search_pathway_text?map=hsa&keyword=mTOR+signaling+pathway&mode=1&viewImage=true
hsa-miR-4794	https://www.mirbase.org/cgi-bin/mature.pl?mature_acc=MIMAT0019967	MIMAT0019967	https://www.mirbase.org/cgi-bin/get_seq.pl?acc=MIMAT0019967	3UTR	-22.4	LZTS1	11178	http://biogps.org/#goto=genereport&id=11178	F37 FEZ1	leucine zipper tumor suppressor 1[HGNC:13861]	8p21.3	https://www.genecards.org/cgi-bin/carddisp.pl?gene=LZTS1	ENSG00000061337	http://asia.ensembl.org/Homo_sapiens/Gene/Summary?db=core;g=ENSG00000061337	mTOR signaling pathway	https://www.kegg.jp/kegg-bin/search_pathway_text?map=hsa&keyword=mTOR+signaling+pathway&mode=1&viewImage=true
hsa-miR-4794	https://www.mirbase.org/cgi-bin/mature.pl?mature_acc=MIMAT0019967	MIMAT0019967	https://www.mirbase.org/cgi-bin/get_seq.pl?acc=MIMAT0019967	3UTR	-22.4	LZTS1	11178	http://biogps.org/#goto=genereport&id=11178	F37 FEZ1	leucine zipper tumor suppressor 1[HGNC:13861]	8p21.3	https://www.genecards.org/cgi-bin/carddisp.pl?gene=LZTS1	ENSG00000061337	http://asia.ensembl.org/Homo_sapiens/Gene/Summary?db=core;g=ENSG00000061337	mTOR signaling pathway	https://www.kegg.jp/kegg-bin/search_pathway_text?map=hsa&keyword=mTOR+signaling+pathway&mode=1&viewImage=true
hsa-miR-5001-5p	https://www.mirbase.org/cgi-bin/mature.pl?mature_acc=MIMAT0021021	MIMAT0021021	https://www.mirbase.org/cgi-bin/get_seq.pl?acc=MIMAT0021021	3UTR	-31.3	LZTS1	11178	http://biogps.org/#goto=genereport&id=11178	F37 FEZ1	leucine zipper tumor suppressor 1[HGNC:13861]	8p21.3	https://www.genecards.org/cgi-bin/carddisp.pl?gene=LZTS1	ENSG00000061337	http://asia.ensembl.org/Homo_sapiens/Gene/Summary?db=core;g=ENSG00000061337	mTOR signaling pathway	https://www.kegg.jp/kegg-bin/search_pathway_text?map=hsa&keyword=mTOR+signaling+pathway&mode=1&viewImage=true
hsa-miR-5001-5p	https://www.mirbase.org/cgi-bin/mature.pl?mature_acc=MIMAT0021021	MIMAT0021021	https://www.mirbase.org/cgi-bin/get_seq.pl?acc=MIMAT0021021	3UTR	-31.3	LZTS1	11178	http://biogps.org/#goto=genereport&id=11178	F37 FEZ1	leucine zipper tumor suppressor 1[HGNC:13861]	8p21.3	https://www.genecards.org/cgi-bin/carddisp.pl?gene=LZTS1	ENSG00000061337	http://asia.ensembl.org/Homo_sapiens/Gene/Summary?db=core;g=ENSG00000061337	mTOR signaling pathway	https://www.kegg.jp/kegg-bin/search_pathway_text?map=hsa&keyword=mTOR+signaling+pathway&mode=1&viewImage=true
hsa-miR-5196-5p	https://www.mirbase.org/cgi-bin/mature.pl?mature_acc=MIMAT0021128	MIMAT0021128	https://www.mirbase.org/cgi-bin/get_seq.pl?acc=MIMAT0021128	3UTR	-32.8	LZTS1	11178	http://biogps.org/#goto=genereport&id=11178	F37 FEZ1	leucine zipper tumor suppressor 1[HGNC:13861]	8p21.3	https://www.genecards.org/cgi-bin/carddisp.pl?gene=LZTS1	ENSG00000061337	http://asia.ensembl.org/Homo_sapiens/Gene/Summary?db=core;g=ENSG00000061337	mTOR signaling pathway	https://www.kegg.jp/kegg-bin/search_pathway_text?map=hsa&keyword=mTOR+signaling+pathway&mode=1&viewImage=true
hsa-miR-5196-5p	https://www.mirbase.org/cgi-bin/mature.pl?mature_acc=MIMAT0021128	MIMAT0021128	https://www.mirbase.org/cgi-bin/get_seq.pl?acc=MIMAT0021128	3UTR	-32.8	LZTS1	11178	http://biogps.org/#goto=genereport&id=11178	F37 FEZ1	leucine zipper tumor suppressor 1[HGNC:13861]	8p21.3	https://www.genecards.org/cgi-bin/carddisp.pl?gene=LZTS1	ENSG00000061337	http://asia.ensembl.org/Homo_sapiens/Gene/Summary?db=core;g=ENSG00000061337	mTOR signaling pathway	https://www.kegg.jp/kegg-bin/search_pathway_text?map=hsa&keyword=mTOR+signaling+pathway&mode=1&viewImage=true
hsa-miR-5196-5p	https://www.mirbase.org/cgi-bin/mature.pl?mature_acc=MIMAT0021128	MIMAT0021128	https://www.mirbase.org/cgi-bin/get_seq.pl?acc=MIMAT0021128	3UTR	-32.8	LZTS1	11178	http://biogps.org/#goto=genereport&id=11178	F37 FEZ1	leucine zipper tumor suppressor 1[HGNC:13861]	8p21.3	https://www.genecards.org/cgi-bin/carddisp.pl?gene=LZTS1	ENSG00000061337	http://asia.ensembl.org/Homo_sapiens/Gene/Summary?db=core;g=ENSG00000061337	mTOR signaling pathway	https://www.kegg.jp/kegg-bin/search_pathway_text?map=hsa&keyword=mTOR+signaling+pathway&mode=1&viewImage=true
hsa-miR-550a-3-5p	https://www.mirbase.org/cgi-bin/mature.pl?mature_acc=MIMAT0020925	MIMAT0020925	https://www.mirbase.org/cgi-bin/get_seq.pl?acc=MIMAT0020925	3UTR	-23.3	LZTS1	11178	http://biogps.org/#goto=genereport&id=11178	F37 FEZ1	leucine zipper tumor suppressor 1[HGNC:13861]	8p21.3	https://www.genecards.org/cgi-bin/carddisp.pl?gene=LZTS1	ENSG00000061337	http://asia.ensembl.org/Homo_sapiens/Gene/Summary?db=core;g=ENSG00000061337	mTOR signaling pathway	https://www.kegg.jp/kegg-bin/search_pathway_text?map=hsa&keyword=mTOR+signaling+pathway&mode=1&viewImage=true
hsa-miR-550a-3-5p	https://www.mirbase.org/cgi-bin/mature.pl?mature_acc=MIMAT0020925	MIMAT0020925	https://www.mirbase.org/cgi-bin/get_seq.pl?acc=MIMAT0020925	3UTR	-23.3	LZTS1	11178	http://biogps.org/#goto=genereport&id=11178	F37 FEZ1	leucine zipper tumor suppressor 1[HGNC:13861]	8p21.3	https://www.genecards.org/cgi-bin/carddisp.pl?gene=LZTS1	ENSG00000061337	http://asia.ensembl.org/Homo_sapiens/Gene/Summary?db=core;g=ENSG00000061337	mTOR signaling pathway	https://www.kegg.jp/kegg-bin/search_pathway_text?map=hsa&keyword=mTOR+signaling+pathway&mode=1&viewImage=true
hsa-miR-550a-3-5p	https://www.mirbase.org/cgi-bin/mature.pl?mature_acc=MIMAT0020925	MIMAT0020925	https://www.mirbase.org/cgi-bin/get_seq.pl?acc=MIMAT0020925	3UTR	-23.3	LZTS1	11178	http://biogps.org/#goto=genereport&id=11178	F37 FEZ1	leucine zipper tumor suppressor 1[HGNC:13861]	8p21.3	https://www.genecards.org/cgi-bin/carddisp.pl?gene=LZTS1	ENSG00000061337	http://asia.ensembl.org/Homo_sapiens/Gene/Summary?db=core;g=ENSG00000061337	mTOR signaling pathway	https://www.kegg.jp/kegg-bin/search_pathway_text?map=hsa&keyword=mTOR+signaling+pathway&mode=1&viewImage=true
hsa-miR-550a-5p	https://www.mirbase.org/cgi-bin/mature.pl?mature_acc=MIMAT0004800	MIMAT0004800	https://www.mirbase.org/cgi-bin/get_seq.pl?acc=MIMAT0004800	3UTR	-28.6	LZTS1	11178	http://biogps.org/#goto=genereport&id=11178	F37 FEZ1	leucine zipper tumor suppressor 1[HGNC:13861]	8p21.3	https://www.genecards.org/cgi-bin/carddisp.pl?gene=LZTS1	ENSG00000061337	http://asia.ensembl.org/Homo_sapiens/Gene/Summary?db=core;g=ENSG00000061337	mTOR signaling pathway	https://www.kegg.jp/kegg-bin/search_pathway_text?map=hsa&keyword=mTOR+signaling+pathway&mode=1&viewImage=true
hsa-miR-550a-5p	https://www.mirbase.org/cgi-bin/mature.pl?mature_acc=MIMAT0004800	MIMAT0004800	https://www.mirbase.org/cgi-bin/get_seq.pl?acc=MIMAT0004800	3UTR	-28.6	LZTS1	11178	http://biogps.org/#goto=genereport&id=11178	F37 FEZ1	leucine zipper tumor suppressor 1[HGNC:13861]	8p21.3	https://www.genecards.org/cgi-bin/carddisp.pl?gene=LZTS1	ENSG00000061337	http://asia.ensembl.org/Homo_sapiens/Gene/Summary?db=core;g=ENSG00000061337	mTOR signaling pathway	https://www.kegg.jp/kegg-bin/search_pathway_text?map=hsa&keyword=mTOR+signaling+pathway&mode=1&viewImage=true
hsa-miR-550a-5p	https://www.mirbase.org/cgi-bin/mature.pl?mature_acc=MIMAT0004800	MIMAT0004800	https://www.mirbase.org/cgi-bin/get_seq.pl?acc=MIMAT0004800	3UTR	-28.6	LZTS1	11178	http://biogps.org/#goto=genereport&id=11178	F37 FEZ1	leucine zipper tumor suppressor 1[HGNC:13861]	8p21.3	https://www.genecards.org/cgi-bin/carddisp.pl?gene=LZTS1	ENSG00000061337	http://asia.ensembl.org/Homo_sapiens/Gene/Summary?db=core;g=ENSG00000061337	mTOR signaling pathway	https://www.kegg.jp/kegg-bin/search_pathway_text?map=hsa&keyword=mTOR+signaling+pathway&mode=1&viewImage=true
hsa-miR-5706	https://www.mirbase.org/cgi-bin/mature.pl?mature_acc=MIMAT0022500	MIMAT0022500	https://www.mirbase.org/cgi-bin/get_seq.pl?acc=MIMAT0022500	3UTR	-20.1	LZTS1	11178	http://biogps.org/#goto=genereport&id=11178	F37 FEZ1	leucine zipper tumor suppressor 1[HGNC:13861]	8p21.3	https://www.genecards.org/cgi-bin/carddisp.pl?gene=LZTS1	ENSG00000061337	http://asia.ensembl.org/Homo_sapiens/Gene/Summary?db=core;g=ENSG00000061337	mTOR signaling pathway	https://www.kegg.jp/kegg-bin/search_pathway_text?map=hsa&keyword=mTOR+signaling+pathway&mode=1&viewImage=true
hsa-miR-5706	https://www.mirbase.org/cgi-bin/mature.pl?mature_acc=MIMAT0022500	MIMAT0022500	https://www.mirbase.org/cgi-bin/get_seq.pl?acc=MIMAT0022500	3UTR	-20.1	LZTS1	11178	http://biogps.org/#goto=genereport&id=11178	F37 FEZ1	leucine zipper tumor suppressor 1[HGNC:13861]	8p21.3	https://www.genecards.org/cgi-bin/carddisp.pl?gene=LZTS1	ENSG00000061337	http://asia.ensembl.org/Homo_sapiens/Gene/Summary?db=core;g=ENSG00000061337	mTOR signaling pathway	https://www.kegg.jp/kegg-bin/search_pathway_text?map=hsa&keyword=mTOR+signaling+pathway&mode=1&viewImage=true
hsa-miR-5706	https://www.mirbase.org/cgi-bin/mature.pl?mature_acc=MIMAT0022500	MIMAT0022500	https://www.mirbase.org/cgi-bin/get_seq.pl?acc=MIMAT0022500	3UTR	-20.1	LZTS1	11178	http://biogps.org/#goto=genereport&id=11178	F37 FEZ1	leucine zipper tumor suppressor 1[HGNC:13861]	8p21.3	https://www.genecards.org/cgi-bin/carddisp.pl?gene=LZTS1	ENSG00000061337	http://asia.ensembl.org/Homo_sapiens/Gene/Summary?db=core;g=ENSG00000061337	mTOR signaling pathway	https://www.kegg.jp/kegg-bin/search_pathway_text?map=hsa&keyword=mTOR+signaling+pathway&mode=1&viewImage=true
hsa-miR-5787	https://www.mirbase.org/cgi-bin/mature.pl?mature_acc=MIMAT0023252	MIMAT0023252	https://www.mirbase.org/cgi-bin/get_seq.pl?acc=MIMAT0023252	3UTR	-38	LZTS1	11178	http://biogps.org/#goto=genereport&id=11178	F37 FEZ1	leucine zipper tumor suppressor 1[HGNC:13861]	8p21.3	https://www.genecards.org/cgi-bin/carddisp.pl?gene=LZTS1	ENSG00000061337	http://asia.ensembl.org/Homo_sapiens/Gene/Summary?db=core;g=ENSG00000061337	mTOR signaling pathway	https://www.kegg.jp/kegg-bin/search_pathway_text?map=hsa&keyword=mTOR+signaling+pathway&mode=1&viewImage=true
hsa-miR-5787	https://www.mirbase.org/cgi-bin/mature.pl?mature_acc=MIMAT0023252	MIMAT0023252	https://www.mirbase.org/cgi-bin/get_seq.pl?acc=MIMAT0023252	3UTR	-38	LZTS1	11178	http://biogps.org/#goto=genereport&id=11178	F37 FEZ1	leucine zipper tumor suppressor 1[HGNC:13861]	8p21.3	https://www.genecards.org/cgi-bin/carddisp.pl?gene=LZTS1	ENSG00000061337	http://asia.ensembl.org/Homo_sapiens/Gene/Summary?db=core;g=ENSG00000061337	mTOR signaling pathway	https://www.kegg.jp/kegg-bin/search_pathway_text?map=hsa&keyword=mTOR+signaling+pathway&mode=1&viewImage=true
hsa-miR-6086	https://www.mirbase.org/cgi-bin/mature.pl?mature_acc=MIMAT0023711	MIMAT0023711	https://www.mirbase.org/cgi-bin/get_seq.pl?acc=MIMAT0023711	3UTR	-29.8	LZTS1	11178	http://biogps.org/#goto=genereport&id=11178	F37 FEZ1	leucine zipper tumor suppressor 1[HGNC:13861]	8p21.3	https://www.genecards.org/cgi-bin/carddisp.pl?gene=LZTS1	ENSG00000061337	http://asia.ensembl.org/Homo_sapiens/Gene/Summary?db=core;g=ENSG00000061337	mTOR signaling pathway	https://www.kegg.jp/kegg-bin/search_pathway_text?map=hsa&keyword=mTOR+signaling+pathway&mode=1&viewImage=true
hsa-miR-6086	https://www.mirbase.org/cgi-bin/mature.pl?mature_acc=MIMAT0023711	MIMAT0023711	https://www.mirbase.org/cgi-bin/get_seq.pl?acc=MIMAT0023711	3UTR	-29.8	LZTS1	11178	http://biogps.org/#goto=genereport&id=11178	F37 FEZ1	leucine zipper tumor suppressor 1[HGNC:13861]	8p21.3	https://www.genecards.org/cgi-bin/carddisp.pl?gene=LZTS1	ENSG00000061337	http://asia.ensembl.org/Homo_sapiens/Gene/Summary?db=core;g=ENSG00000061337	mTOR signaling pathway	https://www.kegg.jp/kegg-bin/search_pathway_text?map=hsa&keyword=mTOR+signaling+pathway&mode=1&viewImage=true
hsa-miR-6134	https://www.mirbase.org/cgi-bin/mature.pl?mature_acc=MIMAT0024618	MIMAT0024618	https://www.mirbase.org/cgi-bin/get_seq.pl?acc=MIMAT0024618	3UTR	-25.4	LZTS1	11178	http://biogps.org/#goto=genereport&id=11178	F37 FEZ1	leucine zipper tumor suppressor 1[HGNC:13861]	8p21.3	https://www.genecards.org/cgi-bin/carddisp.pl?gene=LZTS1	ENSG00000061337	http://asia.ensembl.org/Homo_sapiens/Gene/Summary?db=core;g=ENSG00000061337	mTOR signaling pathway	https://www.kegg.jp/kegg-bin/search_pathway_text?map=hsa&keyword=mTOR+signaling+pathway&mode=1&viewImage=true
hsa-miR-6134	https://www.mirbase.org/cgi-bin/mature.pl?mature_acc=MIMAT0024618	MIMAT0024618	https://www.mirbase.org/cgi-bin/get_seq.pl?acc=MIMAT0024618	3UTR	-25.4	LZTS1	11178	http://biogps.org/#goto=genereport&id=11178	F37 FEZ1	leucine zipper tumor suppressor 1[HGNC:13861]	8p21.3	https://www.genecards.org/cgi-bin/carddisp.pl?gene=LZTS1	ENSG00000061337	http://asia.ensembl.org/Homo_sapiens/Gene/Summary?db=core;g=ENSG00000061337	mTOR signaling pathway	https://www.kegg.jp/kegg-bin/search_pathway_text?map=hsa&keyword=mTOR+signaling+pathway&mode=1&viewImage=true
hsa-miR-6134	https://www.mirbase.org/cgi-bin/mature.pl?mature_acc=MIMAT0024618	MIMAT0024618	https://www.mirbase.org/cgi-bin/get_seq.pl?acc=MIMAT0024618	3UTR	-25.4	LZTS1	11178	http://biogps.org/#goto=genereport&id=11178	F37 FEZ1	leucine zipper tumor suppressor 1[HGNC:13861]	8p21.3	https://www.genecards.org/cgi-bin/carddisp.pl?gene=LZTS1	ENSG00000061337	http://asia.ensembl.org/Homo_sapiens/Gene/Summary?db=core;g=ENSG00000061337	mTOR signaling pathway	https://www.kegg.jp/kegg-bin/search_pathway_text?map=hsa&keyword=mTOR+signaling+pathway&mode=1&viewImage=true
hsa-miR-637	https://www.mirbase.org/cgi-bin/mature.pl?mature_acc=MIMAT0003307	MIMAT0003307	https://www.mirbase.org/cgi-bin/get_seq.pl?acc=MIMAT0003307	3UTR	-33.1	LZTS1	11178	http://biogps.org/#goto=genereport&id=11178	F37 FEZ1	leucine zipper tumor suppressor 1[HGNC:13861]	8p21.3	https://www.genecards.org/cgi-bin/carddisp.pl?gene=LZTS1	ENSG00000061337	http://asia.ensembl.org/Homo_sapiens/Gene/Summary?db=core;g=ENSG00000061337	mTOR signaling pathway	https://www.kegg.jp/kegg-bin/search_pathway_text?map=hsa&keyword=mTOR+signaling+pathway&mode=1&viewImage=true
hsa-miR-637	https://www.mirbase.org/cgi-bin/mature.pl?mature_acc=MIMAT0003307	MIMAT0003307	https://www.mirbase.org/cgi-bin/get_seq.pl?acc=MIMAT0003307	3UTR	-33.1	LZTS1	11178	http://biogps.org/#goto=genereport&id=11178	F37 FEZ1	leucine zipper tumor suppressor 1[HGNC:13861]	8p21.3	https://www.genecards.org/cgi-bin/carddisp.pl?gene=LZTS1	ENSG00000061337	http://asia.ensembl.org/Homo_sapiens/Gene/Summary?db=core;g=ENSG00000061337	mTOR signaling pathway	https://www.kegg.jp/kegg-bin/search_pathway_text?map=hsa&keyword=mTOR+signaling+pathway&mode=1&viewImage=true
hsa-miR-637	https://www.mirbase.org/cgi-bin/mature.pl?mature_acc=MIMAT0003307	MIMAT0003307	https://www.mirbase.org/cgi-bin/get_seq.pl?acc=MIMAT0003307	3UTR	-33.1	LZTS1	11178	http://biogps.org/#goto=genereport&id=11178	F37 FEZ1	leucine zipper tumor suppressor 1[HGNC:13861]	8p21.3	https://www.genecards.org/cgi-bin/carddisp.pl?gene=LZTS1	ENSG00000061337	http://asia.ensembl.org/Homo_sapiens/Gene/Summary?db=core;g=ENSG00000061337	mTOR signaling pathway	https://www.kegg.jp/kegg-bin/search_pathway_text?map=hsa&keyword=mTOR+signaling+pathway&mode=1&viewImage=true
hsa-miR-6501-3p	https://www.mirbase.org/cgi-bin/mature.pl?mature_acc=MIMAT0025459	MIMAT0025459	https://www.mirbase.org/cgi-bin/get_seq.pl?acc=MIMAT0025459	3UTR	-26.8	LZTS1	11178	http://biogps.org/#goto=genereport&id=11178	F37 FEZ1	leucine zipper tumor suppressor 1[HGNC:13861]	8p21.3	https://www.genecards.org/cgi-bin/carddisp.pl?gene=LZTS1	ENSG00000061337	http://asia.ensembl.org/Homo_sapiens/Gene/Summary?db=core;g=ENSG00000061337	mTOR signaling pathway	https://www.kegg.jp/kegg-bin/search_pathway_text?map=hsa&keyword=mTOR+signaling+pathway&mode=1&viewImage=true
hsa-miR-6501-3p	https://www.mirbase.org/cgi-bin/mature.pl?mature_acc=MIMAT0025459	MIMAT0025459	https://www.mirbase.org/cgi-bin/get_seq.pl?acc=MIMAT0025459	3UTR	-26.8	LZTS1	11178	http://biogps.org/#goto=genereport&id=11178	F37 FEZ1	leucine zipper tumor suppressor 1[HGNC:13861]	8p21.3	https://www.genecards.org/cgi-bin/carddisp.pl?gene=LZTS1	ENSG00000061337	http://asia.ensembl.org/Homo_sapiens/Gene/Summary?db=core;g=ENSG00000061337	mTOR signaling pathway	https://www.kegg.jp/kegg-bin/search_pathway_text?map=hsa&keyword=mTOR+signaling+pathway&mode=1&viewImage=true
hsa-miR-6511a-5p	https://www.mirbase.org/cgi-bin/mature.pl?mature_acc=MIMAT0025478	MIMAT0025478	https://www.mirbase.org/cgi-bin/get_seq.pl?acc=MIMAT0025478	3UTR	-31.6	LZTS1	11178	http://biogps.org/#goto=genereport&id=11178	F37 FEZ1	leucine zipper tumor suppressor 1[HGNC:13861]	8p21.3	https://www.genecards.org/cgi-bin/carddisp.pl?gene=LZTS1	ENSG00000061337	http://asia.ensembl.org/Homo_sapiens/Gene/Summary?db=core;g=ENSG00000061337	mTOR signaling pathway	https://www.kegg.jp/kegg-bin/search_pathway_text?map=hsa&keyword=mTOR+signaling+pathway&mode=1&viewImage=true
hsa-miR-6511a-5p	https://www.mirbase.org/cgi-bin/mature.pl?mature_acc=MIMAT0025478	MIMAT0025478	https://www.mirbase.org/cgi-bin/get_seq.pl?acc=MIMAT0025478	3UTR	-31.6	LZTS1	11178	http://biogps.org/#goto=genereport&id=11178	F37 FEZ1	leucine zipper tumor suppressor 1[HGNC:13861]	8p21.3	https://www.genecards.org/cgi-bin/carddisp.pl?gene=LZTS1	ENSG00000061337	http://asia.ensembl.org/Homo_sapiens/Gene/Summary?db=core;g=ENSG00000061337	mTOR signaling pathway	https://www.kegg.jp/kegg-bin/search_pathway_text?map=hsa&keyword=mTOR+signaling+pathway&mode=1&viewImage=true
hsa-miR-6511a-5p	https://www.mirbase.org/cgi-bin/mature.pl?mature_acc=MIMAT0025478	MIMAT0025478	https://www.mirbase.org/cgi-bin/get_seq.pl?acc=MIMAT0025478	3UTR	-31.6	LZTS1	11178	http://biogps.org/#goto=genereport&id=11178	F37 FEZ1	leucine zipper tumor suppressor 1[HGNC:13861]	8p21.3	https://www.genecards.org/cgi-bin/carddisp.pl?gene=LZTS1	ENSG00000061337	http://asia.ensembl.org/Homo_sapiens/Gene/Summary?db=core;g=ENSG00000061337	mTOR signaling pathway	https://www.kegg.jp/kegg-bin/search_pathway_text?map=hsa&keyword=mTOR+signaling+pathway&mode=1&viewImage=true
hsa-miR-665	https://www.mirbase.org/cgi-bin/mature.pl?mature_acc=MIMAT0004952	MIMAT0004952	https://www.mirbase.org/cgi-bin/get_seq.pl?acc=MIMAT0004952	3UTR	-32.1	LZTS1	11178	http://biogps.org/#goto=genereport&id=11178	F37 FEZ1	leucine zipper tumor suppressor 1[HGNC:13861]	8p21.3	https://www.genecards.org/cgi-bin/carddisp.pl?gene=LZTS1	ENSG00000061337	http://asia.ensembl.org/Homo_sapiens/Gene/Summary?db=core;g=ENSG00000061337	mTOR signaling pathway	https://www.kegg.jp/kegg-bin/search_pathway_text?map=hsa&keyword=mTOR+signaling+pathway&mode=1&viewImage=true
hsa-miR-665	https://www.mirbase.org/cgi-bin/mature.pl?mature_acc=MIMAT0004952	MIMAT0004952	https://www.mirbase.org/cgi-bin/get_seq.pl?acc=MIMAT0004952	3UTR	-32.1	LZTS1	11178	http://biogps.org/#goto=genereport&id=11178	F37 FEZ1	leucine zipper tumor suppressor 1[HGNC:13861]	8p21.3	https://www.genecards.org/cgi-bin/carddisp.pl?gene=LZTS1	ENSG00000061337	http://asia.ensembl.org/Homo_sapiens/Gene/Summary?db=core;g=ENSG00000061337	mTOR signaling pathway	https://www.kegg.jp/kegg-bin/search_pathway_text?map=hsa&keyword=mTOR+signaling+pathway&mode=1&viewImage=true
hsa-miR-665	https://www.mirbase.org/cgi-bin/mature.pl?mature_acc=MIMAT0004952	MIMAT0004952	https://www.mirbase.org/cgi-bin/get_seq.pl?acc=MIMAT0004952	3UTR	-32.1	LZTS1	11178	http://biogps.org/#goto=genereport&id=11178	F37 FEZ1	leucine zipper tumor suppressor 1[HGNC:13861]	8p21.3	https://www.genecards.org/cgi-bin/carddisp.pl?gene=LZTS1	ENSG00000061337	http://asia.ensembl.org/Homo_sapiens/Gene/Summary?db=core;g=ENSG00000061337	mTOR signaling pathway	https://www.kegg.jp/kegg-bin/search_pathway_text?map=hsa&keyword=mTOR+signaling+pathway&mode=1&viewImage=true
hsa-miR-6728-5p	https://www.mirbase.org/cgi-bin/mature.pl?mature_acc=MIMAT0027357	MIMAT0027357	https://www.mirbase.org/cgi-bin/get_seq.pl?acc=MIMAT0027357	3UTR	-30.1	LZTS1	11178	http://biogps.org/#goto=genereport&id=11178	F37 FEZ1	leucine zipper tumor suppressor 1[HGNC:13861]	8p21.3	https://www.genecards.org/cgi-bin/carddisp.pl?gene=LZTS1	ENSG00000061337	http://asia.ensembl.org/Homo_sapiens/Gene/Summary?db=core;g=ENSG00000061337	mTOR signaling pathway	https://www.kegg.jp/kegg-bin/search_pathway_text?map=hsa&keyword=mTOR+signaling+pathway&mode=1&viewImage=true
hsa-miR-6728-5p	https://www.mirbase.org/cgi-bin/mature.pl?mature_acc=MIMAT0027357	MIMAT0027357	https://www.mirbase.org/cgi-bin/get_seq.pl?acc=MIMAT0027357	3UTR	-30.1	LZTS1	11178	http://biogps.org/#goto=genereport&id=11178	F37 FEZ1	leucine zipper tumor suppressor 1[HGNC:13861]	8p21.3	https://www.genecards.org/cgi-bin/carddisp.pl?gene=LZTS1	ENSG00000061337	http://asia.ensembl.org/Homo_sapiens/Gene/Summary?db=core;g=ENSG00000061337	mTOR signaling pathway	https://www.kegg.jp/kegg-bin/search_pathway_text?map=hsa&keyword=mTOR+signaling+pathway&mode=1&viewImage=true
hsa-miR-6734-3p	https://www.mirbase.org/cgi-bin/mature.pl?mature_acc=MIMAT0027370	MIMAT0027370	https://www.mirbase.org/cgi-bin/get_seq.pl?acc=MIMAT0027370	3UTR	-27.2	LZTS1	11178	http://biogps.org/#goto=genereport&id=11178	F37 FEZ1	leucine zipper tumor suppressor 1[HGNC:13861]	8p21.3	https://www.genecards.org/cgi-bin/carddisp.pl?gene=LZTS1	ENSG00000061337	http://asia.ensembl.org/Homo_sapiens/Gene/Summary?db=core;g=ENSG00000061337	mTOR signaling pathway	https://www.kegg.jp/kegg-bin/search_pathway_text?map=hsa&keyword=mTOR+signaling+pathway&mode=1&viewImage=true
hsa-miR-6734-3p	https://www.mirbase.org/cgi-bin/mature.pl?mature_acc=MIMAT0027370	MIMAT0027370	https://www.mirbase.org/cgi-bin/get_seq.pl?acc=MIMAT0027370	3UTR	-27.2	LZTS1	11178	http://biogps.org/#goto=genereport&id=11178	F37 FEZ1	leucine zipper tumor suppressor 1[HGNC:13861]	8p21.3	https://www.genecards.org/cgi-bin/carddisp.pl?gene=LZTS1	ENSG00000061337	http://asia.ensembl.org/Homo_sapiens/Gene/Summary?db=core;g=ENSG00000061337	mTOR signaling pathway	https://www.kegg.jp/kegg-bin/search_pathway_text?map=hsa&keyword=mTOR+signaling+pathway&mode=1&viewImage=true
hsa-miR-6754-5p	https://www.mirbase.org/cgi-bin/mature.pl?mature_acc=MIMAT0027408	MIMAT0027408	https://www.mirbase.org/cgi-bin/get_seq.pl?acc=MIMAT0027408	3UTR	-28.4	LZTS1	11178	http://biogps.org/#goto=genereport&id=11178	F37 FEZ1	leucine zipper tumor suppressor 1[HGNC:13861]	8p21.3	https://www.genecards.org/cgi-bin/carddisp.pl?gene=LZTS1	ENSG00000061337	http://asia.ensembl.org/Homo_sapiens/Gene/Summary?db=core;g=ENSG00000061337	mTOR signaling pathway	https://www.kegg.jp/kegg-bin/search_pathway_text?map=hsa&keyword=mTOR+signaling+pathway&mode=1&viewImage=true
hsa-miR-6754-5p	https://www.mirbase.org/cgi-bin/mature.pl?mature_acc=MIMAT0027408	MIMAT0027408	https://www.mirbase.org/cgi-bin/get_seq.pl?acc=MIMAT0027408	3UTR	-28.4	LZTS1	11178	http://biogps.org/#goto=genereport&id=11178	F37 FEZ1	leucine zipper tumor suppressor 1[HGNC:13861]	8p21.3	https://www.genecards.org/cgi-bin/carddisp.pl?gene=LZTS1	ENSG00000061337	http://asia.ensembl.org/Homo_sapiens/Gene/Summary?db=core;g=ENSG00000061337	mTOR signaling pathway	https://www.kegg.jp/kegg-bin/search_pathway_text?map=hsa&keyword=mTOR+signaling+pathway&mode=1&viewImage=true
hsa-miR-6754-5p	https://www.mirbase.org/cgi-bin/mature.pl?mature_acc=MIMAT0027408	MIMAT0027408	https://www.mirbase.org/cgi-bin/get_seq.pl?acc=MIMAT0027408	3UTR	-28.3	LZTS1	11178	http://biogps.org/#goto=genereport&id=11178	F37 FEZ1	leucine zipper tumor suppressor 1[HGNC:13861]	8p21.3	https://www.genecards.org/cgi-bin/carddisp.pl?gene=LZTS1	ENSG00000061337	http://asia.ensembl.org/Homo_sapiens/Gene/Summary?db=core;g=ENSG00000061337	mTOR signaling pathway	https://www.kegg.jp/kegg-bin/search_pathway_text?map=hsa&keyword=mTOR+signaling+pathway&mode=1&viewImage=true
hsa-miR-6781-3p	https://www.mirbase.org/cgi-bin/mature.pl?mature_acc=MIMAT0027463	MIMAT0027463	https://www.mirbase.org/cgi-bin/get_seq.pl?acc=MIMAT0027463	3UTR	-28.8	LZTS1	11178	http://biogps.org/#goto=genereport&id=11178	F37 FEZ1	leucine zipper tumor suppressor 1[HGNC:13861]	8p21.3	https://www.genecards.org/cgi-bin/carddisp.pl?gene=LZTS1	ENSG00000061337	http://asia.ensembl.org/Homo_sapiens/Gene/Summary?db=core;g=ENSG00000061337	mTOR signaling pathway	https://www.kegg.jp/kegg-bin/search_pathway_text?map=hsa&keyword=mTOR+signaling+pathway&mode=1&viewImage=true
hsa-miR-6781-3p	https://www.mirbase.org/cgi-bin/mature.pl?mature_acc=MIMAT0027463	MIMAT0027463	https://www.mirbase.org/cgi-bin/get_seq.pl?acc=MIMAT0027463	3UTR	-28.8	LZTS1	11178	http://biogps.org/#goto=genereport&id=11178	F37 FEZ1	leucine zipper tumor suppressor 1[HGNC:13861]	8p21.3	https://www.genecards.org/cgi-bin/carddisp.pl?gene=LZTS1	ENSG00000061337	http://asia.ensembl.org/Homo_sapiens/Gene/Summary?db=core;g=ENSG00000061337	mTOR signaling pathway	https://www.kegg.jp/kegg-bin/search_pathway_text?map=hsa&keyword=mTOR+signaling+pathway&mode=1&viewImage=true
hsa-miR-6785-5p	https://www.mirbase.org/cgi-bin/mature.pl?mature_acc=MIMAT0027470	MIMAT0027470	https://www.mirbase.org/cgi-bin/get_seq.pl?acc=MIMAT0027470	3UTR	-27	LZTS1	11178	http://biogps.org/#goto=genereport&id=11178	F37 FEZ1	leucine zipper tumor suppressor 1[HGNC:13861]	8p21.3	https://www.genecards.org/cgi-bin/carddisp.pl?gene=LZTS1	ENSG00000061337	http://asia.ensembl.org/Homo_sapiens/Gene/Summary?db=core;g=ENSG00000061337	mTOR signaling pathway	https://www.kegg.jp/kegg-bin/search_pathway_text?map=hsa&keyword=mTOR+signaling+pathway&mode=1&viewImage=true
hsa-miR-6785-5p	https://www.mirbase.org/cgi-bin/mature.pl?mature_acc=MIMAT0027470	MIMAT0027470	https://www.mirbase.org/cgi-bin/get_seq.pl?acc=MIMAT0027470	3UTR	-27	LZTS1	11178	http://biogps.org/#goto=genereport&id=11178	F37 FEZ1	leucine zipper tumor suppressor 1[HGNC:13861]	8p21.3	https://www.genecards.org/cgi-bin/carddisp.pl?gene=LZTS1	ENSG00000061337	http://asia.ensembl.org/Homo_sapiens/Gene/Summary?db=core;g=ENSG00000061337	mTOR signaling pathway	https://www.kegg.jp/kegg-bin/search_pathway_text?map=hsa&keyword=mTOR+signaling+pathway&mode=1&viewImage=true
hsa-miR-6794-5p	https://www.mirbase.org/cgi-bin/mature.pl?mature_acc=MIMAT0027488	MIMAT0027488	https://www.mirbase.org/cgi-bin/get_seq.pl?acc=MIMAT0027488	3UTR	-26.8	LZTS1	11178	http://biogps.org/#goto=genereport&id=11178	F37 FEZ1	leucine zipper tumor suppressor 1[HGNC:13861]	8p21.3	https://www.genecards.org/cgi-bin/carddisp.pl?gene=LZTS1	ENSG00000061337	http://asia.ensembl.org/Homo_sapiens/Gene/Summary?db=core;g=ENSG00000061337	mTOR signaling pathway	https://www.kegg.jp/kegg-bin/search_pathway_text?map=hsa&keyword=mTOR+signaling+pathway&mode=1&viewImage=true
hsa-miR-6794-5p	https://www.mirbase.org/cgi-bin/mature.pl?mature_acc=MIMAT0027488	MIMAT0027488	https://www.mirbase.org/cgi-bin/get_seq.pl?acc=MIMAT0027488	3UTR	-26.8	LZTS1	11178	http://biogps.org/#goto=genereport&id=11178	F37 FEZ1	leucine zipper tumor suppressor 1[HGNC:13861]	8p21.3	https://www.genecards.org/cgi-bin/carddisp.pl?gene=LZTS1	ENSG00000061337	http://asia.ensembl.org/Homo_sapiens/Gene/Summary?db=core;g=ENSG00000061337	mTOR signaling pathway	https://www.kegg.jp/kegg-bin/search_pathway_text?map=hsa&keyword=mTOR+signaling+pathway&mode=1&viewImage=true
hsa-miR-6797-5p	https://www.mirbase.org/cgi-bin/mature.pl?mature_acc=MIMAT0027494	MIMAT0027494	https://www.mirbase.org/cgi-bin/get_seq.pl?acc=MIMAT0027494	3UTR	-31	LZTS1	11178	http://biogps.org/#goto=genereport&id=11178	F37 FEZ1	leucine zipper tumor suppressor 1[HGNC:13861]	8p21.3	https://www.genecards.org/cgi-bin/carddisp.pl?gene=LZTS1	ENSG00000061337	http://asia.ensembl.org/Homo_sapiens/Gene/Summary?db=core;g=ENSG00000061337	mTOR signaling pathway	https://www.kegg.jp/kegg-bin/search_pathway_text?map=hsa&keyword=mTOR+signaling+pathway&mode=1&viewImage=true
hsa-miR-6797-5p	https://www.mirbase.org/cgi-bin/mature.pl?mature_acc=MIMAT0027494	MIMAT0027494	https://www.mirbase.org/cgi-bin/get_seq.pl?acc=MIMAT0027494	3UTR	-31	LZTS1	11178	http://biogps.org/#goto=genereport&id=11178	F37 FEZ1	leucine zipper tumor suppressor 1[HGNC:13861]	8p21.3	https://www.genecards.org/cgi-bin/carddisp.pl?gene=LZTS1	ENSG00000061337	http://asia.ensembl.org/Homo_sapiens/Gene/Summary?db=core;g=ENSG00000061337	mTOR signaling pathway	https://www.kegg.jp/kegg-bin/search_pathway_text?map=hsa&keyword=mTOR+signaling+pathway&mode=1&viewImage=true
hsa-miR-6809-5p	https://www.mirbase.org/cgi-bin/mature.pl?mature_acc=MIMAT0027518	MIMAT0027518	https://www.mirbase.org/cgi-bin/get_seq.pl?acc=MIMAT0027518	3UTR	-20.9	LZTS1	11178	http://biogps.org/#goto=genereport&id=11178	F37 FEZ1	leucine zipper tumor suppressor 1[HGNC:13861]	8p21.3	https://www.genecards.org/cgi-bin/carddisp.pl?gene=LZTS1	ENSG00000061337	http://asia.ensembl.org/Homo_sapiens/Gene/Summary?db=core;g=ENSG00000061337	mTOR signaling pathway	https://www.kegg.jp/kegg-bin/search_pathway_text?map=hsa&keyword=mTOR+signaling+pathway&mode=1&viewImage=true
hsa-miR-6809-5p	https://www.mirbase.org/cgi-bin/mature.pl?mature_acc=MIMAT0027518	MIMAT0027518	https://www.mirbase.org/cgi-bin/get_seq.pl?acc=MIMAT0027518	3UTR	-20.9	LZTS1	11178	http://biogps.org/#goto=genereport&id=11178	F37 FEZ1	leucine zipper tumor suppressor 1[HGNC:13861]	8p21.3	https://www.genecards.org/cgi-bin/carddisp.pl?gene=LZTS1	ENSG00000061337	http://asia.ensembl.org/Homo_sapiens/Gene/Summary?db=core;g=ENSG00000061337	mTOR signaling pathway	https://www.kegg.jp/kegg-bin/search_pathway_text?map=hsa&keyword=mTOR+signaling+pathway&mode=1&viewImage=true
hsa-miR-6809-5p	https://www.mirbase.org/cgi-bin/mature.pl?mature_acc=MIMAT0027518	MIMAT0027518	https://www.mirbase.org/cgi-bin/get_seq.pl?acc=MIMAT0027518	3UTR	-20.9	LZTS1	11178	http://biogps.org/#goto=genereport&id=11178	F37 FEZ1	leucine zipper tumor suppressor 1[HGNC:13861]	8p21.3	https://www.genecards.org/cgi-bin/carddisp.pl?gene=LZTS1	ENSG00000061337	http://asia.ensembl.org/Homo_sapiens/Gene/Summary?db=core;g=ENSG00000061337	mTOR signaling pathway	https://www.kegg.jp/kegg-bin/search_pathway_text?map=hsa&keyword=mTOR+signaling+pathway&mode=1&viewImage=true
hsa-miR-6810-5p	https://www.mirbase.org/cgi-bin/mature.pl?mature_acc=MIMAT0027520	MIMAT0027520	https://www.mirbase.org/cgi-bin/get_seq.pl?acc=MIMAT0027520	3UTR	-26.3	LZTS1	11178	http://biogps.org/#goto=genereport&id=11178	F37 FEZ1	leucine zipper tumor suppressor 1[HGNC:13861]	8p21.3	https://www.genecards.org/cgi-bin/carddisp.pl?gene=LZTS1	ENSG00000061337	http://asia.ensembl.org/Homo_sapiens/Gene/Summary?db=core;g=ENSG00000061337	mTOR signaling pathway	https://www.kegg.jp/kegg-bin/search_pathway_text?map=hsa&keyword=mTOR+signaling+pathway&mode=1&viewImage=true
hsa-miR-6810-5p	https://www.mirbase.org/cgi-bin/mature.pl?mature_acc=MIMAT0027520	MIMAT0027520	https://www.mirbase.org/cgi-bin/get_seq.pl?acc=MIMAT0027520	3UTR	-26.3	LZTS1	11178	http://biogps.org/#goto=genereport&id=11178	F37 FEZ1	leucine zipper tumor suppressor 1[HGNC:13861]	8p21.3	https://www.genecards.org/cgi-bin/carddisp.pl?gene=LZTS1	ENSG00000061337	http://asia.ensembl.org/Homo_sapiens/Gene/Summary?db=core;g=ENSG00000061337	mTOR signaling pathway	https://www.kegg.jp/kegg-bin/search_pathway_text?map=hsa&keyword=mTOR+signaling+pathway&mode=1&viewImage=true
hsa-miR-6810-5p	https://www.mirbase.org/cgi-bin/mature.pl?mature_acc=MIMAT0027520	MIMAT0027520	https://www.mirbase.org/cgi-bin/get_seq.pl?acc=MIMAT0027520	3UTR	-25.9	LZTS1	11178	http://biogps.org/#goto=genereport&id=11178	F37 FEZ1	leucine zipper tumor suppressor 1[HGNC:13861]	8p21.3	https://www.genecards.org/cgi-bin/carddisp.pl?gene=LZTS1	ENSG00000061337	http://asia.ensembl.org/Homo_sapiens/Gene/Summary?db=core;g=ENSG00000061337	mTOR signaling pathway	https://www.kegg.jp/kegg-bin/search_pathway_text?map=hsa&keyword=mTOR+signaling+pathway&mode=1&viewImage=true
hsa-miR-6810-5p	https://www.mirbase.org/cgi-bin/mature.pl?mature_acc=MIMAT0027520	MIMAT0027520	https://www.mirbase.org/cgi-bin/get_seq.pl?acc=MIMAT0027520	3UTR	-25.9	LZTS1	11178	http://biogps.org/#goto=genereport&id=11178	F37 FEZ1	leucine zipper tumor suppressor 1[HGNC:13861]	8p21.3	https://www.genecards.org/cgi-bin/carddisp.pl?gene=LZTS1	ENSG00000061337	http://asia.ensembl.org/Homo_sapiens/Gene/Summary?db=core;g=ENSG00000061337	mTOR signaling pathway	https://www.kegg.jp/kegg-bin/search_pathway_text?map=hsa&keyword=mTOR+signaling+pathway&mode=1&viewImage=true
hsa-miR-6813-5p	https://www.mirbase.org/cgi-bin/mature.pl?mature_acc=MIMAT0027526	MIMAT0027526	https://www.mirbase.org/cgi-bin/get_seq.pl?acc=MIMAT0027526	3UTR	-34.8	LZTS1	11178	http://biogps.org/#goto=genereport&id=11178	F37 FEZ1	leucine zipper tumor suppressor 1[HGNC:13861]	8p21.3	https://www.genecards.org/cgi-bin/carddisp.pl?gene=LZTS1	ENSG00000061337	http://asia.ensembl.org/Homo_sapiens/Gene/Summary?db=core;g=ENSG00000061337	mTOR signaling pathway	https://www.kegg.jp/kegg-bin/search_pathway_text?map=hsa&keyword=mTOR+signaling+pathway&mode=1&viewImage=true
hsa-miR-6813-5p	https://www.mirbase.org/cgi-bin/mature.pl?mature_acc=MIMAT0027526	MIMAT0027526	https://www.mirbase.org/cgi-bin/get_seq.pl?acc=MIMAT0027526	3UTR	-34.8	LZTS1	11178	http://biogps.org/#goto=genereport&id=11178	F37 FEZ1	leucine zipper tumor suppressor 1[HGNC:13861]	8p21.3	https://www.genecards.org/cgi-bin/carddisp.pl?gene=LZTS1	ENSG00000061337	http://asia.ensembl.org/Homo_sapiens/Gene/Summary?db=core;g=ENSG00000061337	mTOR signaling pathway	https://www.kegg.jp/kegg-bin/search_pathway_text?map=hsa&keyword=mTOR+signaling+pathway&mode=1&viewImage=true
hsa-miR-6813-5p	https://www.mirbase.org/cgi-bin/mature.pl?mature_acc=MIMAT0027526	MIMAT0027526	https://www.mirbase.org/cgi-bin/get_seq.pl?acc=MIMAT0027526	3UTR	-34.8	LZTS1	11178	http://biogps.org/#goto=genereport&id=11178	F37 FEZ1	leucine zipper tumor suppressor 1[HGNC:13861]	8p21.3	https://www.genecards.org/cgi-bin/carddisp.pl?gene=LZTS1	ENSG00000061337	http://asia.ensembl.org/Homo_sapiens/Gene/Summary?db=core;g=ENSG00000061337	mTOR signaling pathway	https://www.kegg.jp/kegg-bin/search_pathway_text?map=hsa&keyword=mTOR+signaling+pathway&mode=1&viewImage=true
hsa-miR-6829-5p	https://www.mirbase.org/cgi-bin/mature.pl?mature_acc=MIMAT0027558	MIMAT0027558	https://www.mirbase.org/cgi-bin/get_seq.pl?acc=MIMAT0027558	3UTR	-27.4	LZTS1	11178	http://biogps.org/#goto=genereport&id=11178	F37 FEZ1	leucine zipper tumor suppressor 1[HGNC:13861]	8p21.3	https://www.genecards.org/cgi-bin/carddisp.pl?gene=LZTS1	ENSG00000061337	http://asia.ensembl.org/Homo_sapiens/Gene/Summary?db=core;g=ENSG00000061337	mTOR signaling pathway	https://www.kegg.jp/kegg-bin/search_pathway_text?map=hsa&keyword=mTOR+signaling+pathway&mode=1&viewImage=true
hsa-miR-6829-5p	https://www.mirbase.org/cgi-bin/mature.pl?mature_acc=MIMAT0027558	MIMAT0027558	https://www.mirbase.org/cgi-bin/get_seq.pl?acc=MIMAT0027558	3UTR	-27.4	LZTS1	11178	http://biogps.org/#goto=genereport&id=11178	F37 FEZ1	leucine zipper tumor suppressor 1[HGNC:13861]	8p21.3	https://www.genecards.org/cgi-bin/carddisp.pl?gene=LZTS1	ENSG00000061337	http://asia.ensembl.org/Homo_sapiens/Gene/Summary?db=core;g=ENSG00000061337	mTOR signaling pathway	https://www.kegg.jp/kegg-bin/search_pathway_text?map=hsa&keyword=mTOR+signaling+pathway&mode=1&viewImage=true
hsa-miR-6847-5p	https://www.mirbase.org/cgi-bin/mature.pl?mature_acc=MIMAT0027594	MIMAT0027594	https://www.mirbase.org/cgi-bin/get_seq.pl?acc=MIMAT0027594	3UTR	-25.1	LZTS1	11178	http://biogps.org/#goto=genereport&id=11178	F37 FEZ1	leucine zipper tumor suppressor 1[HGNC:13861]	8p21.3	https://www.genecards.org/cgi-bin/carddisp.pl?gene=LZTS1	ENSG00000061337	http://asia.ensembl.org/Homo_sapiens/Gene/Summary?db=core;g=ENSG00000061337	mTOR signaling pathway	https://www.kegg.jp/kegg-bin/search_pathway_text?map=hsa&keyword=mTOR+signaling+pathway&mode=1&viewImage=true
hsa-miR-6847-5p	https://www.mirbase.org/cgi-bin/mature.pl?mature_acc=MIMAT0027594	MIMAT0027594	https://www.mirbase.org/cgi-bin/get_seq.pl?acc=MIMAT0027594	3UTR	-25.1	LZTS1	11178	http://biogps.org/#goto=genereport&id=11178	F37 FEZ1	leucine zipper tumor suppressor 1[HGNC:13861]	8p21.3	https://www.genecards.org/cgi-bin/carddisp.pl?gene=LZTS1	ENSG00000061337	http://asia.ensembl.org/Homo_sapiens/Gene/Summary?db=core;g=ENSG00000061337	mTOR signaling pathway	https://www.kegg.jp/kegg-bin/search_pathway_text?map=hsa&keyword=mTOR+signaling+pathway&mode=1&viewImage=true
hsa-miR-6847-5p	https://www.mirbase.org/cgi-bin/mature.pl?mature_acc=MIMAT0027594	MIMAT0027594	https://www.mirbase.org/cgi-bin/get_seq.pl?acc=MIMAT0027594	3UTR	-22.8	LZTS1	11178	http://biogps.org/#goto=genereport&id=11178	F37 FEZ1	leucine zipper tumor suppressor 1[HGNC:13861]	8p21.3	https://www.genecards.org/cgi-bin/carddisp.pl?gene=LZTS1	ENSG00000061337	http://asia.ensembl.org/Homo_sapiens/Gene/Summary?db=core;g=ENSG00000061337	mTOR signaling pathway	https://www.kegg.jp/kegg-bin/search_pathway_text?map=hsa&keyword=mTOR+signaling+pathway&mode=1&viewImage=true
hsa-miR-6852-5p	https://www.mirbase.org/cgi-bin/mature.pl?mature_acc=MIMAT0027604	MIMAT0027604	https://www.mirbase.org/cgi-bin/get_seq.pl?acc=MIMAT0027604	3UTR	-27.1	LZTS1	11178	http://biogps.org/#goto=genereport&id=11178	F37 FEZ1	leucine zipper tumor suppressor 1[HGNC:13861]	8p21.3	https://www.genecards.org/cgi-bin/carddisp.pl?gene=LZTS1	ENSG00000061337	http://asia.ensembl.org/Homo_sapiens/Gene/Summary?db=core;g=ENSG00000061337	mTOR signaling pathway	https://www.kegg.jp/kegg-bin/search_pathway_text?map=hsa&keyword=mTOR+signaling+pathway&mode=1&viewImage=true
hsa-miR-6852-5p	https://www.mirbase.org/cgi-bin/mature.pl?mature_acc=MIMAT0027604	MIMAT0027604	https://www.mirbase.org/cgi-bin/get_seq.pl?acc=MIMAT0027604	3UTR	-27.1	LZTS1	11178	http://biogps.org/#goto=genereport&id=11178	F37 FEZ1	leucine zipper tumor suppressor 1[HGNC:13861]	8p21.3	https://www.genecards.org/cgi-bin/carddisp.pl?gene=LZTS1	ENSG00000061337	http://asia.ensembl.org/Homo_sapiens/Gene/Summary?db=core;g=ENSG00000061337	mTOR signaling pathway	https://www.kegg.jp/kegg-bin/search_pathway_text?map=hsa&keyword=mTOR+signaling+pathway&mode=1&viewImage=true
hsa-miR-6870-5p	https://www.mirbase.org/cgi-bin/mature.pl?mature_acc=MIMAT0027640	MIMAT0027640	https://www.mirbase.org/cgi-bin/get_seq.pl?acc=MIMAT0027640	3UTR	-29.1	LZTS1	11178	http://biogps.org/#goto=genereport&id=11178	F37 FEZ1	leucine zipper tumor suppressor 1[HGNC:13861]	8p21.3	https://www.genecards.org/cgi-bin/carddisp.pl?gene=LZTS1	ENSG00000061337	http://asia.ensembl.org/Homo_sapiens/Gene/Summary?db=core;g=ENSG00000061337	mTOR signaling pathway	https://www.kegg.jp/kegg-bin/search_pathway_text?map=hsa&keyword=mTOR+signaling+pathway&mode=1&viewImage=true
hsa-miR-6870-5p	https://www.mirbase.org/cgi-bin/mature.pl?mature_acc=MIMAT0027640	MIMAT0027640	https://www.mirbase.org/cgi-bin/get_seq.pl?acc=MIMAT0027640	3UTR	-29.1	LZTS1	11178	http://biogps.org/#goto=genereport&id=11178	F37 FEZ1	leucine zipper tumor suppressor 1[HGNC:13861]	8p21.3	https://www.genecards.org/cgi-bin/carddisp.pl?gene=LZTS1	ENSG00000061337	http://asia.ensembl.org/Homo_sapiens/Gene/Summary?db=core;g=ENSG00000061337	mTOR signaling pathway	https://www.kegg.jp/kegg-bin/search_pathway_text?map=hsa&keyword=mTOR+signaling+pathway&mode=1&viewImage=true
hsa-miR-6870-5p	https://www.mirbase.org/cgi-bin/mature.pl?mature_acc=MIMAT0027640	MIMAT0027640	https://www.mirbase.org/cgi-bin/get_seq.pl?acc=MIMAT0027640	3UTR	-26	LZTS1	11178	http://biogps.org/#goto=genereport&id=11178	F37 FEZ1	leucine zipper tumor suppressor 1[HGNC:13861]	8p21.3	https://www.genecards.org/cgi-bin/carddisp.pl?gene=LZTS1	ENSG00000061337	http://asia.ensembl.org/Homo_sapiens/Gene/Summary?db=core;g=ENSG00000061337	mTOR signaling pathway	https://www.kegg.jp/kegg-bin/search_pathway_text?map=hsa&keyword=mTOR+signaling+pathway&mode=1&viewImage=true
hsa-miR-6870-5p	https://www.mirbase.org/cgi-bin/mature.pl?mature_acc=MIMAT0027640	MIMAT0027640	https://www.mirbase.org/cgi-bin/get_seq.pl?acc=MIMAT0027640	3UTR	-26	LZTS1	11178	http://biogps.org/#goto=genereport&id=11178	F37 FEZ1	leucine zipper tumor suppressor 1[HGNC:13861]	8p21.3	https://www.genecards.org/cgi-bin/carddisp.pl?gene=LZTS1	ENSG00000061337	http://asia.ensembl.org/Homo_sapiens/Gene/Summary?db=core;g=ENSG00000061337	mTOR signaling pathway	https://www.kegg.jp/kegg-bin/search_pathway_text?map=hsa&keyword=mTOR+signaling+pathway&mode=1&viewImage=true
hsa-miR-6873-5p	https://www.mirbase.org/cgi-bin/mature.pl?mature_acc=MIMAT0027646	MIMAT0027646	https://www.mirbase.org/cgi-bin/get_seq.pl?acc=MIMAT0027646	3UTR	-23.7	LZTS1	11178	http://biogps.org/#goto=genereport&id=11178	F37 FEZ1	leucine zipper tumor suppressor 1[HGNC:13861]	8p21.3	https://www.genecards.org/cgi-bin/carddisp.pl?gene=LZTS1	ENSG00000061337	http://asia.ensembl.org/Homo_sapiens/Gene/Summary?db=core;g=ENSG00000061337	mTOR signaling pathway	https://www.kegg.jp/kegg-bin/search_pathway_text?map=hsa&keyword=mTOR+signaling+pathway&mode=1&viewImage=true
hsa-miR-6873-5p	https://www.mirbase.org/cgi-bin/mature.pl?mature_acc=MIMAT0027646	MIMAT0027646	https://www.mirbase.org/cgi-bin/get_seq.pl?acc=MIMAT0027646	3UTR	-23.7	LZTS1	11178	http://biogps.org/#goto=genereport&id=11178	F37 FEZ1	leucine zipper tumor suppressor 1[HGNC:13861]	8p21.3	https://www.genecards.org/cgi-bin/carddisp.pl?gene=LZTS1	ENSG00000061337	http://asia.ensembl.org/Homo_sapiens/Gene/Summary?db=core;g=ENSG00000061337	mTOR signaling pathway	https://www.kegg.jp/kegg-bin/search_pathway_text?map=hsa&keyword=mTOR+signaling+pathway&mode=1&viewImage=true
hsa-miR-6873-5p	https://www.mirbase.org/cgi-bin/mature.pl?mature_acc=MIMAT0027646	MIMAT0027646	https://www.mirbase.org/cgi-bin/get_seq.pl?acc=MIMAT0027646	3UTR	-23.7	LZTS1	11178	http://biogps.org/#goto=genereport&id=11178	F37 FEZ1	leucine zipper tumor suppressor 1[HGNC:13861]	8p21.3	https://www.genecards.org/cgi-bin/carddisp.pl?gene=LZTS1	ENSG00000061337	http://asia.ensembl.org/Homo_sapiens/Gene/Summary?db=core;g=ENSG00000061337	mTOR signaling pathway	https://www.kegg.jp/kegg-bin/search_pathway_text?map=hsa&keyword=mTOR+signaling+pathway&mode=1&viewImage=true
hsa-miR-6887-3p	https://www.mirbase.org/cgi-bin/mature.pl?mature_acc=MIMAT0027675	MIMAT0027675	https://www.mirbase.org/cgi-bin/get_seq.pl?acc=MIMAT0027675	3UTR	-24.6	LZTS1	11178	http://biogps.org/#goto=genereport&id=11178	F37 FEZ1	leucine zipper tumor suppressor 1[HGNC:13861]	8p21.3	https://www.genecards.org/cgi-bin/carddisp.pl?gene=LZTS1	ENSG00000061337	http://asia.ensembl.org/Homo_sapiens/Gene/Summary?db=core;g=ENSG00000061337	mTOR signaling pathway	https://www.kegg.jp/kegg-bin/search_pathway_text?map=hsa&keyword=mTOR+signaling+pathway&mode=1&viewImage=true
hsa-miR-6887-3p	https://www.mirbase.org/cgi-bin/mature.pl?mature_acc=MIMAT0027675	MIMAT0027675	https://www.mirbase.org/cgi-bin/get_seq.pl?acc=MIMAT0027675	3UTR	-24.6	LZTS1	11178	http://biogps.org/#goto=genereport&id=11178	F37 FEZ1	leucine zipper tumor suppressor 1[HGNC:13861]	8p21.3	https://www.genecards.org/cgi-bin/carddisp.pl?gene=LZTS1	ENSG00000061337	http://asia.ensembl.org/Homo_sapiens/Gene/Summary?db=core;g=ENSG00000061337	mTOR signaling pathway	https://www.kegg.jp/kegg-bin/search_pathway_text?map=hsa&keyword=mTOR+signaling+pathway&mode=1&viewImage=true
hsa-miR-6887-3p	https://www.mirbase.org/cgi-bin/mature.pl?mature_acc=MIMAT0027675	MIMAT0027675	https://www.mirbase.org/cgi-bin/get_seq.pl?acc=MIMAT0027675	3UTR	-22.4	LZTS1	11178	http://biogps.org/#goto=genereport&id=11178	F37 FEZ1	leucine zipper tumor suppressor 1[HGNC:13861]	8p21.3	https://www.genecards.org/cgi-bin/carddisp.pl?gene=LZTS1	ENSG00000061337	http://asia.ensembl.org/Homo_sapiens/Gene/Summary?db=core;g=ENSG00000061337	mTOR signaling pathway	https://www.kegg.jp/kegg-bin/search_pathway_text?map=hsa&keyword=mTOR+signaling+pathway&mode=1&viewImage=true
hsa-miR-6893-5p	https://www.mirbase.org/cgi-bin/mature.pl?mature_acc=MIMAT0027686	MIMAT0027686	https://www.mirbase.org/cgi-bin/get_seq.pl?acc=MIMAT0027686	3UTR	-27.2	LZTS1	11178	http://biogps.org/#goto=genereport&id=11178	F37 FEZ1	leucine zipper tumor suppressor 1[HGNC:13861]	8p21.3	https://www.genecards.org/cgi-bin/carddisp.pl?gene=LZTS1	ENSG00000061337	http://asia.ensembl.org/Homo_sapiens/Gene/Summary?db=core;g=ENSG00000061337	mTOR signaling pathway	https://www.kegg.jp/kegg-bin/search_pathway_text?map=hsa&keyword=mTOR+signaling+pathway&mode=1&viewImage=true
hsa-miR-6893-5p	https://www.mirbase.org/cgi-bin/mature.pl?mature_acc=MIMAT0027686	MIMAT0027686	https://www.mirbase.org/cgi-bin/get_seq.pl?acc=MIMAT0027686	3UTR	-27.2	LZTS1	11178	http://biogps.org/#goto=genereport&id=11178	F37 FEZ1	leucine zipper tumor suppressor 1[HGNC:13861]	8p21.3	https://www.genecards.org/cgi-bin/carddisp.pl?gene=LZTS1	ENSG00000061337	http://asia.ensembl.org/Homo_sapiens/Gene/Summary?db=core;g=ENSG00000061337	mTOR signaling pathway	https://www.kegg.jp/kegg-bin/search_pathway_text?map=hsa&keyword=mTOR+signaling+pathway&mode=1&viewImage=true
hsa-miR-7106-5p	https://www.mirbase.org/cgi-bin/mature.pl?mature_acc=MIMAT0028109	MIMAT0028109	https://www.mirbase.org/cgi-bin/get_seq.pl?acc=MIMAT0028109	3UTR	-27	LZTS1	11178	http://biogps.org/#goto=genereport&id=11178	F37 FEZ1	leucine zipper tumor suppressor 1[HGNC:13861]	8p21.3	https://www.genecards.org/cgi-bin/carddisp.pl?gene=LZTS1	ENSG00000061337	http://asia.ensembl.org/Homo_sapiens/Gene/Summary?db=core;g=ENSG00000061337	mTOR signaling pathway	https://www.kegg.jp/kegg-bin/search_pathway_text?map=hsa&keyword=mTOR+signaling+pathway&mode=1&viewImage=true
hsa-miR-7106-5p	https://www.mirbase.org/cgi-bin/mature.pl?mature_acc=MIMAT0028109	MIMAT0028109	https://www.mirbase.org/cgi-bin/get_seq.pl?acc=MIMAT0028109	3UTR	-27	LZTS1	11178	http://biogps.org/#goto=genereport&id=11178	F37 FEZ1	leucine zipper tumor suppressor 1[HGNC:13861]	8p21.3	https://www.genecards.org/cgi-bin/carddisp.pl?gene=LZTS1	ENSG00000061337	http://asia.ensembl.org/Homo_sapiens/Gene/Summary?db=core;g=ENSG00000061337	mTOR signaling pathway	https://www.kegg.jp/kegg-bin/search_pathway_text?map=hsa&keyword=mTOR+signaling+pathway&mode=1&viewImage=true
hsa-miR-7111-5p	https://www.mirbase.org/cgi-bin/mature.pl?mature_acc=MIMAT0028119	MIMAT0028119	https://www.mirbase.org/cgi-bin/get_seq.pl?acc=MIMAT0028119	3UTR	-31.1	LZTS1	11178	http://biogps.org/#goto=genereport&id=11178	F37 FEZ1	leucine zipper tumor suppressor 1[HGNC:13861]	8p21.3	https://www.genecards.org/cgi-bin/carddisp.pl?gene=LZTS1	ENSG00000061337	http://asia.ensembl.org/Homo_sapiens/Gene/Summary?db=core;g=ENSG00000061337	mTOR signaling pathway	https://www.kegg.jp/kegg-bin/search_pathway_text?map=hsa&keyword=mTOR+signaling+pathway&mode=1&viewImage=true
hsa-miR-7111-5p	https://www.mirbase.org/cgi-bin/mature.pl?mature_acc=MIMAT0028119	MIMAT0028119	https://www.mirbase.org/cgi-bin/get_seq.pl?acc=MIMAT0028119	3UTR	-31.1	LZTS1	11178	http://biogps.org/#goto=genereport&id=11178	F37 FEZ1	leucine zipper tumor suppressor 1[HGNC:13861]	8p21.3	https://www.genecards.org/cgi-bin/carddisp.pl?gene=LZTS1	ENSG00000061337	http://asia.ensembl.org/Homo_sapiens/Gene/Summary?db=core;g=ENSG00000061337	mTOR signaling pathway	https://www.kegg.jp/kegg-bin/search_pathway_text?map=hsa&keyword=mTOR+signaling+pathway&mode=1&viewImage=true
hsa-miR-7152-3p	https://www.mirbase.org/cgi-bin/mature.pl?mature_acc=MIMAT0028215	MIMAT0028215	https://www.mirbase.org/cgi-bin/get_seq.pl?acc=MIMAT0028215	3UTR	-31.6	LZTS1	11178	http://biogps.org/#goto=genereport&id=11178	F37 FEZ1	leucine zipper tumor suppressor 1[HGNC:13861]	8p21.3	https://www.genecards.org/cgi-bin/carddisp.pl?gene=LZTS1	ENSG00000061337	http://asia.ensembl.org/Homo_sapiens/Gene/Summary?db=core;g=ENSG00000061337	mTOR signaling pathway	https://www.kegg.jp/kegg-bin/search_pathway_text?map=hsa&keyword=mTOR+signaling+pathway&mode=1&viewImage=true
hsa-miR-7152-3p	https://www.mirbase.org/cgi-bin/mature.pl?mature_acc=MIMAT0028215	MIMAT0028215	https://www.mirbase.org/cgi-bin/get_seq.pl?acc=MIMAT0028215	3UTR	-31.6	LZTS1	11178	http://biogps.org/#goto=genereport&id=11178	F37 FEZ1	leucine zipper tumor suppressor 1[HGNC:13861]	8p21.3	https://www.genecards.org/cgi-bin/carddisp.pl?gene=LZTS1	ENSG00000061337	http://asia.ensembl.org/Homo_sapiens/Gene/Summary?db=core;g=ENSG00000061337	mTOR signaling pathway	https://www.kegg.jp/kegg-bin/search_pathway_text?map=hsa&keyword=mTOR+signaling+pathway&mode=1&viewImage=true
[truncated: 1,323 more rows]
